# Supplementary material for: Transcriptional Activation of OsDERF1 in OsERF3 and OsAP2-39 Negatively Modulates Ethylene Synthesis and Drought Tolerance in Rice
Source: PLoS One. 2011 Sep 26;6(9):e25216. doi: 10.1371/journal.pone.0025216 (PMC3180291; doi:10.1371/journal.pone.0025216)
Supplement: Table S2 — Down-regulated genes of OsDERF1 in Affymetrix GeneChip. (XLS) [file pone.0025216.s010.xls]

## Sheet: 2a
Supplemental Table 2 Down-regulated genes in transgenic rice plants overexpressing OsDERF1
ProbeSetIDa	Score(d)	q-value(%)	Fold Changeb	Gene name	Locus IDc	Annotation
Os.11770.1.S1_at	-2.37403	1.20989	-7.15	Os07g0677400	LOC_Os07g48040	Peroxidase.
Os.53763.1.A1_at	-2.2054	1.51929	-6.08	Os06g0581500	LOC_Os06g38340	Protein kinase domain containing protein.
Os.55776.1.S1_at	-2.25483	1.44502	-5.64	Os01g0162300	LOC_Os01g06876	Leucine-rich repeat, plant specific containing protein.
Os.55776.1.S1_x_at	-2.26883	1.44502	-5.34	Os01g0162300	LOC_Os01g06876	Leucine-rich repeat, plant specific containing protein.
Os.57569.2.A1_s_at	-1.63548	3.58374	-4.37	Os08g0139700	LOC_Os01g06876	Terpene synthase-like domain containing protein.
Os.52627.1.S1_at	-3.02412	0.745075	-4.3	Os08g0351300	LOC_Os08g04500	Hypothetical protein.
Os.50287.1.S1_at	-3.66226	0.641011	-4.07	Os04g0464100	LOC_Os04g39010	Heavy metal transport/detoxification protein domain containing protein.
Os.11804.1.S1_at	-2.05781	1.72977	-4.06	Os03g0254200	LOC_Os03g14910	Amino acid/polyamine transporter II family protein.
Os.27580.1.S1_at	-2.14147	1.59733	-4.02	Os07g0558300	LOC_Os07g37230	Inositol monophosphatase family protein.
OsAffx.15178.1.S1_s_at	-1.7525	2.76079	-4.01	Os05g0579600	LOC_Os05g50340	Myb, DNA-binding domain containing protein.
Os.26807.1.S1_at	-4.03417	0.602292	-3.99	Os01g0221600	LOC_Os01g12210	Protein of unknown function UPF0005 family protein.
Os.9762.1.S1_at	-2.47726	1.05426	-3.99	Os08g0355600	None	Hypothetical protein.
Os.56074.1.S1_at	-2.69252	0.840148	-3.95	Os02g0129800	LOC_Os02g03710	Conserved hypothetical protein.
Os.55647.1.A1_at	-2.17095	1.56543	-3.95	None	LOC_Os01g06882	expressed protein
OsAffx.16129.1.S1_at	-2.87612	0.759717	-3.84	Os07g0162100	LOC_Os07g06800	3-oxo-5-alpha-steroid 4-dehydrogenase, C-terminal domain containing protein.
Os.10959.1.S2_at	-3.64651	0.641011	-3.8	Os12g0292400	LOC_Os12g19470	Petunia ribulose 1,5-bisphosphate carboxylase small subunit mRNA (clone pSSU 51), partial cds. (Fragment).
Os.7756.1.S1_at	-3.25092	0.642733	-3.77	Os10g0508700	LOC_Os10g36500	Plant invertase/pectin methylesterase inhibitor domain containing protein.
Os.26938.1.A1_at	-3.75115	0.641011	-3.76	Os02g0632800	LOC_Os02g42150	Protein kinase domain containing protein.
Os.7879.2.S1_at	-3.57347	0.641011	-3.75	Os04g0659100	LOC_Os04g56400	Glutamine synthetase shoot isozyme, chloroplast precursor (EC 6.3.1.2) (Glutamate--ammonia ligase) (Clone lambda-GS31).
Os.56997.1.S1_at	-4.6346	0.454208	-3.63	Os08g0485900	LOC_Os08g37940	Haloacid dehalogenase-like hydrolase domain containing protein.
Os.46542.1.S1_at	-3.22789	0.669329	-3.62	Os10g0394100	LOC_Os10g25430	Metallophosphoesterase domain containing protein.
Os.12046.1.S1_at	-2.71776	0.840148	-3.56	Os03g0775000	LOC_Os03g56370	O-methyltransferase, N-terminal domain containing protein.
Os.16327.1.S1_at	-3.12787	0.719163	-3.52	Os08g0351300	LOC_Os08g26230	Hypothetical protein.
Os.17623.1.S1_at	-3.89956	0.616407	-3.49	Os07g0693800	LOC_Os07g49310	Omega-3 fatty acid desaturase, chloroplast precursor (EC 1.14.19.-).
Os.28427.1.S2_a_at	-1.60438	3.85793	-3.47	Os05g0217800	LOC_Os05g12640	BURP domain containing protein.
OsAffx.26856.1.S1_at	-2.06351	1.72977	-3.44	None	LOC_Os05g12450	hydroquinone glucosyltransferase, putative, expressed
Os.25606.1.S1_at	-2.95351	0.745075	-3.42	Os09g0417600	LOC_Os09g25060	DNA-binding WRKY domain containing protein.
Os.48879.1.S1_x_at	-2.57969	0.981639	-3.4	None	LOC_Os09g31502	dihydroflavonol-4-reductase, putative, expressed
Os.52124.1.S1_at	-2.72311	0.840148	-3.39	Os11g0559600	LOC_Os11g35540	Hypothetical protein.
Os.26732.1.S1_at	-2.47146	1.05426	-3.39	Os01g0175700	LOC_Os01g08020	HCO3-transporter domain containing protein.
Os.50590.2.A1_at	-1.60518	3.85793	-3.34	Os02g0175000	LOC_Os02g07830	Cation transporter family protein.
OsAffx.10944.1.S1_x_at	-1.90501	2.1998	-3.29	None	LOC_Os01g06882	expressed protein
Os.17921.1.S1_at	-1.68662	3.11001	-3.29	Os05g0548900	LOC_Os05g47540	Phosphoethanolamine methyltransferase.
Os.51220.1.S1_x_at	-2.54893	0.981639	-3.27	None	LOC_Os09g31502	dihydroflavonol-4-reductase, putative, expressed
Os.30000.1.S1_at	-2.77204	0.80458	-3.27	Os07g0550600	LOC_Os07g36560	Transferase family protein.
Os.14616.1.S1_at	-2.32838	1.25199	-3.27	Os07g0526400	LOC_Os07g34260	Chalcone synthase (EC 2.3.1.74) (Naringenin-chalcone synthase).
Os.7218.1.S2_at	-3.10582	0.732958	-3.26	Os02g0101400	LOC_Os02g01140	Lipolytic enzyme, G-D-S-L family protein.
Os.19031.1.A1_at	-3.32215	0.641011	-3.24	Os02g0101500	LOC_Os02g01150	Hydroxypyruvate reductase (EC 1.1.1.29).
Os.27659.1.S1_x_at	-2.8827	0.759717	-3.23	Os01g0179800	LOC_Os01g08460	TMS membrane protein/tumour differentially expressed protein family protein.
OsAffx.17389.1.S1_s_at	-6.99406	0.291842	-3.23	Os09g0353200	LOC_Os09g18360	Protein kinase domain containing protein.
Os.49710.1.S1_at	-3.09892	0.732958	-3.19	Os11g0621400	LOC_Os11g40600	Hypothetical protein.
Os.48879.1.S1_at	-2.56643	0.981639	-3.19	None	LOC_Os09g31502	dihydroflavonol-4-reductase, putative, expressed
Os.8149.1.S1_at	-2.47056	1.05426	-3.18	Os02g0685200	LOC_Os02g46030	Myb, DNA-binding domain containing protein.
Os.30376.1.S1_at	-2.38657	1.12737	-3.1	Os01g0111700	LOC_Os01g02130	Conserved hypothetical protein.
Os.27754.1.S1_at	-3.44127	0.641011	-3.09	Os02g0129900	LOC_Os02g03720	Esterase/lipase/thioesterase domain containing protein.
Os.53427.1.S1_at	-2.87009	0.759717	-3.07	Os12g0182700	LOC_Os12g08220	Histone deacetylase superfamily protein.
Os.51220.1.S1_at	-2.39909	1.12737	-3.04	None	LOC_Os09g31502	dihydroflavonol-4-reductase, putative, expressed
Os.11788.1.S1_at	-2.75179	0.80458	-3.04	Os10g0100700	LOC_Os10g01080	Vitamin B6 biosynthesis protein family protein.
Os.51406.1.S1_at	-3.44893	0.641011	-3.03	Os08g0173600	LOC_Os08g07690	Hypothetical protein.
Os.11566.1.S1_at	-3.35268	0.641011	-3.02	Os02g0705100	LOC_Os02g47620	Epoxide hydrolase family protein.
Os.17494.2.S1_at	-3.08078	0.732958	-2.99	Os06g0476200	LOC_Os06g28194	Phosphoglucomutase precursor (EC 5.4.2.2).
Os.27247.1.S1_at	-2.09845	1.63377	-2.97	Os06g0725200	LOC_Os06g50950	Lipolytic enzyme, G-D-S-L family protein.
Os.53326.1.S1_at	-2.90429	0.759717	-2.97	Os01g0343500	LOC_Os01g24090	TPR repeat containing protein.
Os.55059.1.S1_at	-1.70257	3.11001	-2.96	Os03g0746900	LOC_Os03g53540	Conserved hypothetical protein.
Os.7929.5.S1_at	-3.30321	0.641011	-2.95	Os02g0216300	LOC_Os02g12480	Conserved hypothetical protein.
Os.53353.1.S1_at	-2.82294	0.759717	-2.95	Os01g0352100	LOC_Os01g25010	2OG-Fe(II) oxygenase domain containing protein.
Os.38043.1.S1_x_at	-3.50481	0.641011	-2.93	Os01g0150900	LOC_Os01g05760	Hypothetical protein.
Os.57316.1.S1_at	-3.93012	0.616407	-2.89	Os05g0465000	LOC_Os05g38940	Conserved hypothetical protein.
Os.6037.1.S1_at	-2.08198	1.72977	-2.88	Os09g0448200	LOC_Os09g27580	K+ potassium transporter family protein.
OsAffx.2403.1.S1_at	-3.89287	0.616407	-2.87	Os01g0864200	LOC_Os01g64440	Conserved hypothetical protein.
Os.32721.1.S1_at	-2.6507	0.878719	-2.86	Os01g0734600	LOC_Os01g53330	UDP-glucuronosyl/UDP-glucosyltransferase family protein.
Os.38760.1.S1_s_at	-4.08047	0.602292	-2.86	Os05g0348100	LOC_Os05g28090	Hypothetical protein.
Os.8000.1.S1_at	-2.67125	0.878719	-2.86	Os08g0162600	LOC_Os08g06530	Rubredoxin-type Fe(Cys)4 protein family protein.
Os.8479.1.S1_s_at	-3.49199	0.641011	-2.85	Os04g0422000	LOC_Os04g34460	PAP fibrillin family protein.
Os.17219.2.S1_s_at	-4.02575	0.616407	-2.84	Os11g0202300	LOC_Os11g09680	Cyclin-like F-box domain containing protein.
Os.14369.2.S1_at	-2.71557	0.840148	-2.83	Os08g0379400	LOC_Os08g29170	Quinone oxidoreductase-like protein.
Os.20461.1.S2_s_at	-3.38955	0.641011	-2.83	Os03g0311300	LOC_Os03g19760	Thioredoxin-like domain containing protein.
Os.57171.1.S1_at	-2.49556	1.05426	-2.82	Os02g0599400	LOC_Os02g38740	Peptidase S9A, prolyl oligopeptidase, N-terminal beta-propeller domain containing protein.
Os.5629.1.S1_at	-3.29507	0.641011	-2.82	Os08g0102000	LOC_Os08g01170	GCN5-related N-acetyltransferase domain containing protein.
Os.27592.1.A1_at	-3.13349	0.719163	-2.82	Os11g0644600	LOC_Os11g42490	Hypothetical protein.
OsAffx.14635.1.S1_x_at	-3.84089	0.641011	-2.81	Os05g0202500	LOC_Os05g12380	Conserved hypothetical protein.
Os.51137.1.S1_at	-4.08222	0.602292	-2.81	Os05g0214900	LOC_Os05g12380	Conserved hypothetical protein.
Os.7969.2.S1_at	-2.81327	0.794333	-2.8	Os08g0103000	LOC_Os08g01270	Serine/thronine protein kinase-like protein.
Os.52385.1.S1_at	-3.44228	0.641011	-2.8	Os02g0588600	LOC_Os02g37600	Conserved hypothetical protein.
Os.11368.1.S1_at	-2.00448	1.88322	-2.8	Os02g0590400	LOC_Os02g37800	Lecithin:cholesterol acyltransferase family protein.
Os.24873.1.S1_at	-2.727	0.80458	-2.79	Os05g0365600	LOC_Os05g30250	Hydroxyisourate hydrolase.
Os.11397.1.S1_at	-3.60507	0.641011	-2.78	Os02g0751600	LOC_Os02g51570	Peptidylprolyl isomerase, FKBP-type domain containing protein.
Os.9775.1.S1_at	-1.8019	2.63967	-2.76	Os10g0530500	LOC_Os10g38710	Glutathione S-transferase, C-terminal domain containing protein.
OsAffx.7755.1.S1_s_at	-3.43763	0.641011	-2.76	Os12g0498500	LOC_Os12g31460	Heat shock protein DnaJ, N-terminal domain containing protein.
Os.46483.1.S1_at	-3.99603	0.616407	-2.76	Os01g0503400	LOC_Os01g31870	Root-specific metal transporter.
OsAffx.17491.1.S1_at	-4.28687	0.471548	-2.75	Os08g0545700	LOC_Os08g43230	TraB determinant family protein.
Os.11674.1.S1_at	-3.2453	0.669329	-2.75	Os07g0143000	LOC_Os07g05000	Aldo/keto reductase family protein.
Os.51015.1.S1_at	-3.58481	0.641011	-2.75	Os07g0532500	LOC_Os07g34830	Ankyrin repeat containing protein.
Os.10280.1.A1_at	-2.95768	0.745075	-2.74	Os02g0137700	LOC_Os02g04510	Conserved hypothetical protein.
OsAffx.15818.1.S1_at	-2.22061	1.51929	-2.73	None	LOC_Os06g38350	expressed protein
Os.45516.2.S1_x_at	-4.64509	0.454208	-2.72	Os01g0117200	LOC_Os01g02780	ARK protein (Fragment).
Os.48545.1.S1_at	-1.4905	4.77189	-2.72	Os04g0630400	LOC_Os04g53810	Conserved hypothetical protein.
Os.41164.1.S1_at	-2.73042	0.80458	-2.72	Os01g0635200	LOC_Os01g44390	Myb, DNA-binding domain containing protein.
Os.48082.1.S1_at	-4.08205	0.602292	-2.71	Os09g0417800	LOC_Os09g25070	DNA-binding WRKY domain containing protein.
Os.36969.1.S1_at	-2.74205	0.80458	-2.71	Os04g0119000	LOC_Os04g02880	Conserved hypothetical protein.
Os.20387.1.S1_at	-3.58423	0.641011	-2.71	None	LOC_Os03g14642	36.4 kDa proline-rich protein, putative, expressed
Os.16966.1.S1_at	-3.01804	0.745075	-2.71	Os11g0242400	LOC_Os11g13850	Rieske [2Fe-2S] region domain containing protein.
Os.39257.1.S1_at	-1.60373	3.85793	-2.71	Os12g0628100	LOC_Os12g43340	Actin depolymerizing factor (ADF) (Fragment).
Os.24307.1.S1_at	-4.30147	0.471548	-2.68	Os10g0536500	LOC_Os10g39150	Conserved hypothetical protein.
Os.14125.1.S1_at	-2.67427	0.840148	-2.66	Os09g0522200	LOC_Os09g35030	DRE-binding protein 1A.
Os.38381.1.S1_at	-2.59743	0.920659	-2.66	Os01g0309800	LOC_Os01g20830	Heavy metal transport/detoxification protein domain containing protein.
Os.55961.1.S1_at	-1.97003	1.96294	-2.66	Os07g0526600	LOC_Os07g34280	Esterase/lipase/thioesterase domain containing protein.
Os.15243.1.S1_a_at	-2.88865	0.759717	-2.65	Os02g0103800	LOC_Os02g01340	Ferredoxin--NADP reductase, leaf isozyme, chloroplast precursor (EC 1.18.1.2) (FNR).
Os.14921.1.S1_at	-4.37913	0.454208	-2.65	Os03g0782200	LOC_Os03g56930	Conserved hypothetical protein.
Os.52960.1.S1_x_at	-2.1503	1.59733	-2.65	Os03g0375300	LOC_Os03g25869	Amino acid/polyamine transporter I family protein.
Os.9885.2.S1_at	-2.88712	0.759717	-2.65	Os03g0826200	LOC_Os03g61090	Hypothetical protein.
Os.1411.1.S1_at	-2.2049	1.51929	-2.63	Os01g0206700	LOC_Os01g10890	CBL-interacting protein kinase 2.
OsAffx.27098.1.S1_at	-3.86989	0.616407	-2.63	Os05g0375600	LOC_Os05g31160	Conserved hypothetical protein.
Os.25556.1.S1_x_at	-3.30505	0.641011	-2.63	Os08g0371200	LOC_Os08g28350	Conserved hypothetical protein.
Os.9885.2.S1_x_at	-3.09914	0.732958	-2.62	Os03g0826200	LOC_Os03g61090	Hypothetical protein.
OsAffx.28862.1.S1_s_at	-2.95115	0.745075	-2.62	Os07g0607800	LOC_Os07g41694	Conserved hypothetical protein.
Os.11575.3.S1_x_at	-2.9002	0.759717	-2.61	Os03g0667100	LOC_Os03g46440	BTB/POZ domain containing protein.
Os.9511.1.S1_at	-4.56291	0.454208	-2.61	Os03g0603600	LOC_Os03g40670	Glycerophosphoryl diester phosphodiesterase family protein.
Os.54467.1.S1_at	-2.51047	1.00721	-2.6	Os03g0335200	LOC_Os03g21710	WRKY DNA binding protein.
Os.17219.1.S1_at	-3.04373	0.745075	-2.6	Os11g0202300	LOC_Os11g09680	Cyclin-like F-box domain containing protein.
Os.50990.1.S1_at	-2.92419	0.745075	-2.6	Os10g0574400	LOC_Os10g42390	Zn-finger, RING domain containing protein.
Os.4324.1.S1_at	-2.45093	1.09669	-2.6	Os03g0128800	LOC_Os03g03670	Conserved hypothetical protein.
Os.18559.1.S1_at	-3.37709	0.641011	-2.59	Os02g0678200	LOC_Os02g45520	SPX, N-terminal domain containing protein.
Os.27628.1.S1_at	-1.56125	4.18248	-2.59	Os03g0843800	LOC_Os03g62670	Methyl chloride transferase.
Os.35302.1.S1_at	-2.53033	1.00721	-2.59	Os02g0677600	LOC_Os02g45460	Conserved hypothetical protein.
Os.52564.1.S1_at	-3.44944	0.641011	-2.58	Os11g0182500	LOC_Os11g07980	Ankyrin repeat containing protein.
Os.2467.1.S1_at	-5.55737	0.347457	-2.58	Os04g0379700	LOC_Os04g31040	Violaxanthin de-epoxidase precursor.
Os.11756.1.S1_at	-3.38947	0.641011	-2.58	Os03g0267300	LOC_Os03g16050	Fructose-1,6-bisphosphatase, chloroplast precursor (EC 3.1.3.11) (D- fructose-1,6-bisphosphate 1-phosphohydrolase) (FBPase).
OsAffx.11101.1.S1_s_at	-3.7397	0.641011	-2.57	None	LOC_Os01g18840	plant IF-like protein, putative, expressed
Os.51212.1.S1_at	-3.40637	0.641011	-2.57	Os04g0507100	LOC_Os04g42800	Conserved hypothetical protein.
Os.22623.1.S1_x_at	-3.6756	0.641011	-2.57	Os05g0131100	LOC_Os05g04070	Conserved hypothetical protein.
Os.50906.1.S1_at	-3.06457	0.745075	-2.57	Os06g0287700	LOC_Os06g17970	NBS-LRR disease resistance protein homologue.
OsAffx.28017.1.S1_at	-1.86299	2.31405	-2.56	Os06g0601500	LOC_Os06g39960	cAMP response element binding (CREB) protein family protein.
Os.52428.2.S1_at	-2.9487	0.745075	-2.56	Os06g0642500	LOC_Os06g43510	Cytochrome P450 71A1 (EC 1.14.-.-) (CYPLXXIA1) (ARP-2).
Os.23056.2.S1_x_at	-2.46887	1.05426	-2.56	Os01g0912700	LOC_Os01g68450	Conserved hypothetical protein.
Os.19141.1.S1_at	-2.49278	1.05426	-2.55	Os01g0666600	LOC_Os01g47630	Conserved hypothetical protein.
Os.48273.1.A1_s_at	-3.89728	0.616407	-2.55	Os01g0712600	LOC_Os01g51530	Conserved hypothetical protein.
OsAffx.12462.1.S1_s_at	-3.07036	0.732958	-2.55	Os02g0640800	LOC_Os02g42810	(-)-isopiperitenone reductase.
Os.11072.1.S1_at	-3.93961	0.616407	-2.55	Os03g0153400	LOC_Os03g05870	Fe-S metabolism associated SufE family protein.
Os.27650.1.S1_at	-1.53991	4.47776	-2.55	Os07g0628700	LOC_Os07g43560	Receptor protein kinase.
OsAffx.19559.1.S1_at	-2.84068	0.759717	-2.54	Os12g0189700	LOC_Os12g08790	TPR-like domain containing protein.
Os.11670.1.S1_at	-2.75626	0.80458	-2.54	Os11g0432400	LOC_Os11g24450	2-oxoglutarate/malate translocator.
OsAffx.16737.1.S1_at	-2.26544	1.44502	-2.54	Os11g0118400	None	Hypothetical protein.
Os.27417.1.S1_at	-2.93303	0.745075	-2.54	Os01g0719700	LOC_Os01g52170	[4Fe-4S] cluster assembly factor.
Os.45928.1.S1_at	-1.74498	2.92333	-2.53	Os01g0508500	LOC_Os01g32460	Hypothetical protein.
Os.56234.1.S1_at	-1.72509	2.92333	-2.53	Os09g0502500	LOC_Os09g32570	Zinc-containing alcohol dehydrogenase superfamily protein.
Os.24768.1.S1_x_at	-3.48062	0.641011	-2.53	Os04g0639300	LOC_Os04g54640	Conserved hypothetical protein.
Os.11561.2.S1_a_at	-1.50552	4.77189	-2.53	Os03g0339300	LOC_Os03g22010	Peroxidase (EC 1.11.1.7).
Os.9885.1.S1_x_at	-2.86489	0.759717	-2.52	Os03g0826200	LOC_Os03g61090	Hypothetical protein.
Os.34471.1.S1_at	-2.00714	1.88322	-2.52	Os01g0862800	LOC_Os01g64310	No apical meristem (NAM) protein domain containing protein.
Os.26928.1.S3_at	-3.42606	0.641011	-2.52	Os08g0378000	LOC_Os08g29020	Conserved hypothetical protein.
Os.8514.1.S1_at	-2.75962	0.80458	-2.51	Os02g0764500	LOC_Os02g52650	Lhca5 protein.
Os.19519.1.S1_s_at	-2.36778	1.20989	-2.51	Os07g0509800	LOC_Os07g32570	PAPS-reductase-like protein precursor.
Os.22623.1.S1_at	-3.59649	0.641011	-2.51	Os05g0131100	LOC_Os05g04070	Conserved hypothetical protein.
OsAffx.5283.1.S1_at	-1.90537	2.1998	-2.51	Os07g0204400	LOC_Os07g10440	Conserved hypothetical protein.
Os.27165.1.A1_at	-4.4071	0.454208	-2.51	Os09g0506300	LOC_Os09g32870	Conserved hypothetical protein.
Os.38301.1.S1_s_at	-3.94891	0.616407	-2.51	Os05g0202500	LOC_Os05g11260	Conserved hypothetical protein.
Os.37713.1.S1_at	-2.68612	0.840148	-2.51	Os07g0577600	LOC_Os07g38960	Lhca2 protein.
Os.12371.1.S1_at	-2.36239	1.20989	-2.5	Os04g0490800	LOC_Os04g41340	4-nitrophenylphosphatase-like protein.
Os.52129.1.S1_at	-3.26245	0.642733	-2.5	Os06g0600700	LOC_Os06g39900	Agenet domain containing protein.
Os.55284.1.S1_at	-2.73831	0.80458	-2.49	Os05g0164200	LOC_Os05g07140	Conserved hypothetical protein.
Os.53004.1.S1_at	-4.58212	0.454208	-2.49	Os12g0226700	LOC_Os12g12560	Allyl alcohol dehydrogenase.
Os.52535.1.S1_at	-3.60754	0.641011	-2.49	Os09g0439500	LOC_Os09g26810	Chlorophyll A-B binding protein family protein.
Os.20541.1.S1_at	-3.67317	0.641011	-2.49	Os03g0575200	LOC_Os03g37840	K+ potassium transporter family protein.
Os.53105.1.S1_at	-2.54741	0.981639	-2.49	Os12g0518200	LOC_Os12g33300	Protein of unknown function DUF6 domain containing protein.
Os.7668.1.S1_at	-3.13697	0.719163	-2.48	Os04g0247500	LOC_Os04g17479	Hypothetical protein.
Os.25561.1.S1_at	-3.55145	0.641011	-2.48	Os05g0292800	LOC_Os05g22730	One helix protein (OHP).
Os.25556.1.S1_at	-3.04683	0.745075	-2.48	Os08g0371200	LOC_Os08g28350	Conserved hypothetical protein.
Os.8521.1.S1_a_at	-4.26839	0.471548	-2.47	Os07g0212200	LOC_Os07g11110	MRNA-binding protein (Fragment).
Os.5410.1.S1_at	-5.02752	0.386552	-2.47	Os02g0477100	LOC_Os02g27592	Non-protein coding transcript, uncharacterized transcript.
Os.8521.2.S1_x_at	-4.01722	0.616407	-2.47	Os07g0212200	LOC_Os07g11110	MRNA-binding protein (Fragment).
Os.14529.1.S1_x_at	-4.09032	0.602292	-2.46	Os02g0834700	LOC_Os02g58790	Conserved hypothetical protein YfcH family protein.
Os.52283.1.S1_at	-3.79026	0.641011	-2.46	Os11g0219000	LOC_Os11g11210	Conserved hypothetical protein.
Os.16906.1.S1_at	-3.80429	0.641011	-2.46	Os04g0591000	LOC_Os04g50110	RNA-binding region RNP-1 (RNA recognition motif) domain containing protein.
Os.21410.2.S1_x_at	-3.78305	0.641011	-2.46	Os07g0662800	LOC_Os07g46780	Aromatic amino acid permease family protein.
Os.11707.1.A1_at	-3.11249	0.719163	-2.46	Os03g0752500	LOC_Os03g54130	Non-protein coding transcript, uncharacterized transcript.
OsAffx.11838.1.S1_x_at	-2.29357	1.34371	-2.46	Os01g0963600	LOC_Os01g73250	ABA/WDS induced protein family protein.
Os.26393.1.S1_at	-2.85594	0.759717	-2.45	Os06g0704700	LOC_Os06g49120	Conserved hypothetical protein.
Os.19100.1.S1_at	-3.07215	0.732958	-2.45	Os03g0744700	LOC_Os03g53300	Conserved hypothetical protein.
Os.28427.1.S1_x_at	-2.33382	1.25199	-2.45	Os05g0217800	LOC_Os05g12640	BURP domain containing protein.
Os.8521.1.S1_at	-3.61274	0.641011	-2.45	Os07g0212200	LOC_Os07g11110	MRNA-binding protein (Fragment).
Os.32449.1.S1_at	-2.88202	0.759717	-2.44	Os02g0744000	LOC_Os02g51020	Conserved hypothetical protein.
Os.7756.2.S1_at	-2.5846	0.920659	-2.44	Os10g0508700	LOC_Os10g36500	Plant invertase/pectin methylesterase inhibitor domain containing protein.
Os.52556.1.S1_at	-3.14629	0.719163	-2.44	Os02g0834700	LOC_Os02g58790	Conserved hypothetical protein YfcH family protein.
Os.23687.1.A1_at	-3.25074	0.642733	-2.44	Os02g0529900	LOC_Os02g32780	Protein prenyltransferase domain containing protein.
Os.11934.1.S1_at	-4.0198	0.616407	-2.44	Os08g0553800	LOC_Os08g44000	Isoflavone reductase family protein.
Os.15641.1.S1_at	-3.17097	0.693942	-2.44	Os01g0965900	LOC_Os01g73500	Conserved hypothetical protein.
Os.52535.1.S1_x_at	-4.21944	0.515571	-2.44	Os09g0439500	LOC_Os09g26810.	Chlorophyll A-B binding protein family protein.
Os.46071.1.S1_x_at	-2.69561	0.840148	-2.43	Os12g0420200	LOC_Os12g23180	38 kDa ribosome-associated protein.
Os.22651.1.S1_at	-2.39143	1.12737	-2.43	Os04g0657300	LOC_Os04g56230	Farnesyl pyrophosphate synthetase 2 (FPP synthetase 2) (FPS 2) (Farnesyl diphosphate synthetase 2) [Includes: Dimethylallyltranstransferase (EC 2.5.1.1)
Os.22579.1.S1_at	-3.21957	0.669329	-2.43	Os12g0271700	LOC_Os12g17320	Solanesyl diphosphate synthase.
Os.8451.1.S1_at	-4.00518	0.616407	-2.43	Os09g0248900	LOC_Os09g07440	Isopenicillin N synthase family protein.
Os.46071.1.S1_at	-2.70471	0.840148	-2.42	Os12g0420200	LOC_Os12g23180	38 kDa ribosome-associated protein.
Os.9865.1.S1_at	-3.34426	0.641011	-2.42	Os01g0102600	LOC_Os01g01302	Shikimate kinase domain containing protein.
Os.39294.1.S1_at	-2.66554	0.878719	-2.42	Os09g0471500	LOC_Os09g29540	Protein kinase domain containing protein.
OsAffx.30963.1.S1_at	-2.62084	0.920659	-2.42	Os11g0242400	LOC_Os11g13850	Rieske [2Fe-2S] region domain containing protein.
Os.26928.1.S1_at	-2.39749	1.12737	-2.42	Os08g0378000	LOC_Os08g29020	Conserved hypothetical protein.
Os.12025.1.S1_a_at	-3.24216	0.669329	-2.42	Os04g0644600	LOC_Os04g55180	Epoxide hydrolase family protein.
Os.21178.1.S2_at	-4.64073	0.454208	-2.41	Os01g0607800	LOC_Os01g42280	Protein prenyltransferase domain containing protein.
OsAffx.14888.1.S1_at	-1.51237	4.77189	-2.41	Os05g0368000	LOC_Os05g30500	Conserved hypothetical protein.
Os.7674.1.S1_at	-2.93356	0.745075	-2.41	Os06g0294600	LOC_Os06g19070	Cytochrome P450 family protein.
Os.51473.2.S1_x_at	-2.6393	0.878719	-2.41	Os05g0555300	LOC_Os05g48160	Ferredoxin domain containing protein.
Os.10522.2.S1_at	-2.91066	0.759717	-2.4	Os05g0291700	LOC_Os05g22614	Conserved hypothetical protein.
Os.37295.1.S1_at	-2.09785	1.63377	-2.4	Os11g0116300	LOC_Os11g02440	Chalcone-flavanone isomerase family protein.
Os.27703.1.S1_a_at	-4.68091	0.454208	-2.4	Os09g0307300	LOC_Os09g13650	Targeting for Xklp2 family protein.
Os.17566.1.S1_at	-2.74335	0.80458	-2.4	Os02g0285800	LOC_Os02g18450	GTP-binding protein TypA family protein.
Os.17129.1.S1_at	-3.03066	0.745075	-2.4	Os04g0459900	LOC_Os04g38640	Conserved hypothetical protein.
Os.11756.1.S1_s_at	-3.60297	0.641011	-2.4	Os03g0267300	LOC_Os03g16050	Fructose-1,6-bisphosphatase, chloroplast precursor (EC 3.1.3.11) (D- fructose-1,6-bisphosphate 1-phosphohydrolase) (FBPase).
Os.7308.2.S1_at	-3.99995	0.616407	-2.4	Os03g0425000	LOC_Os03g31150	Conserved hypothetical protein.
OsAffx.24671.1.S1_s_at	-2.79821	0.794333	-2.4	Os02g0627700	LOC_Os02g41710	Cyclic nucleotide-gated ion channel 1 (AtCNGC1) (Cyclic nucleotide-and calmodulin-regulated ion channel 1).
Os.22580.1.S1_s_at	-2.12164	1.63377	-2.39	Os01g0963600	LOC_Os01g73250	ABA/WDS induced protein family protein.
Os.50783.1.S1_x_at	-2.20886	1.51929	-2.39	Os06g0329200	LOC_Os06g22380	Hypothetical protein.
Os.53274.1.S1_at	-3.00737	0.745075	-2.39	Os07g0607800	LOC_Os07g41694	Conserved hypothetical protein.
Os.26781.1.S1_at	-4.43937	0.454208	-2.39	Os05g0267100	LOC_Os05g18294	Cellular retinaldehyde-binding)/triple function, C-terminal domain containing protein.
Os.36960.1.S1_at	-3.2413	0.669329	-2.39	Os01g0686200	LOC_Os01g49230	Zinc-containing alcohol dehydrogenase family protein.
Os.49168.1.S1_s_at	-3.37492	0.641011	-2.39	Os03g0118600	LOC_Os03g02690	Dihydrodipicolinate reductase-like protein.
Os.46548.2.S1_at	-4.15125	0.602292	-2.38	Os10g0546600	LOC_Os10g35940	Chloroplast carotenoid epsilon-ring hydroxylase.
Os.50632.1.S1_x_at	-3.0114	0.745075	-2.38	Os10g0503200	LOC_Os10g35940	Dihydrofolate synthetase /folylpolyglutamate synthetase.
Os.23847.1.S1_at	-3.9393	0.616407	-2.38	Os05g0232200	LOC_Os05g14270	Conserved hypothetical protein.
Os.25590.1.S1_at	-3.09101	0.732958	-2.38	Os01g0938100	LOC_Os01g71190	Photosystem II protein PsbW, class I family protein.
Os.28427.2.S1_x_at	-2.07214	1.72977	-2.38	Os05g0217800	LOC_Os05g12640	BURP domain containing protein.
Os.14631.1.S1_at	-1.58212	4.18248	-2.38	Os07g0241500	LOC_Os07g13770	UDP-glucuronosyl/UDP-glucosyltransferase family protein.
Os.49096.1.S1_at	-1.64413	3.58374	-2.38	Os07g0288700	LOC_Os07g18874	ABC transporter related domain containing protein.
Os.19131.1.A1_at	-3.42742	0.641011	-2.37	Os09g0464000	LOC_Os09g28910	Carbonic anhydrase, prokaryotic and plant domain containing protein.
Os.50800.1.S1_at	-3.25703	0.642733	-2.37	Os04g0391900	LOC_Os04g32150	Amidohydrolase 2 family protein.
Os.10522.2.S1_x_at	-2.98546	0.745075	-2.37	Os05g0291700	LOC_Os05g22614	Conserved hypothetical protein.
Os.10410.1.S1_at	-2.33615	1.25199	-2.37	Os08g0114100	LOC_Os08g02210	Conserved hypothetical protein.
Os.10767.1.S1_at	-3.09879	0.732958	-2.37	Os02g0640800	LOC_Os02g42810	(-)-isopiperitenone reductase.
Os.6037.2.S1_x_at	-2.31885	1.25199	-2.37	Os09g0448200	LOC_Os09g27580	K+ potassium transporter family protein.
Os.15065.1.S1_at	-3.86284	0.616407	-2.37	Os06g0664200	LOC_Os06g45370	Inositol phosphatase/fructose-1,6-bisphosphatase family protein.
Os.12737.1.S1_at	-2.97334	0.745075	-2.36	Os06g0646000	LOC_Os06g43800	SAM (and some other nucleotide) binding motif domain containing protein.
Os.48075.1.S1_at	-3.68758	0.641011	-2.36	Os03g0844900	LOC_Os03g62780	RNA binding S1 domain containing protein.
Os.5438.1.S1_at	-2.24294	1.44502	-2.36	Os10g0209700	LOC_Os10g14870	Heavy metal transport/detoxification protein domain containing protein.
Os.7969.1.S1_x_at	-2.88635	0.759717	-2.36	Os08g0103000	LOC_Os08g01270	Serine/thronine protein kinase-like protein.
Os.49705.1.S1_at	-2.61181	0.920659	-2.36	Os08g0411200	LOC_Os08g31750	SAM (and some other nucleotide) binding motif domain containing protein.
Os.25496.1.S1_at	-3.05643	0.745075	-2.36	Os11g0181800	LOC_Os11g07930	Short-chain dehydrogenase Tic32.
OsAffx.3920.1.S1_at	-1.59157	3.85793	-2.36	Os04g0344100	LOC_Os04g27670	Terpene synthase-like domain containing protein.
Os.6354.1.S1_at	-1.69618	3.11001	-2.36	Os12g0115700	LOC_Os12g02370	Chalcone-flavanone isomerase family protein.
Os.49185.1.S1_at	-3.09594	0.732958	-2.35	Os04g0534600	None	Peroxisomal biogenesis factor 11 family protein.
Os.49328.1.S1_at	-2.62109	0.920659	-2.35	Os04g0127100	LOC_Os04g03796	Proteinase inhibitor I9, subtilisin propeptide domain containing protein.
Os.11321.1.S1_at	-1.61959	3.58374	-2.35	Os07g0680400	LOC_Os07g48260	DNA-binding WRKY domain containing protein.
Os.27297.3.A1_a_at	-2.16028	1.56543	-2.35	Os04g0201500	LOC_Os04g12499	Amino acid/polyamine transporter II family protein.
Os.46730.1.S1_at	-1.94975	1.96294	-2.35	Os10g0136500	LOC_Os10g04730	Protein kinase domain containing protein.
OsAffx.26509.1.S1_s_at	-2.72583	0.80458	-2.34	Os04g0565400	LOC_Os04g47770	Cis-zeatin O-glucosyltransferase.
Os.35583.1.S1_at	-3.13818	0.719163	-2.34	Os01g0681800	LOC_Os01g48950	Conserved hypothetical protein.
OsAffx.6713.2.S1_at	-4.91441	0.434503	-2.34	Os10g0350800	LOC_Os10g21020	Hypothetical protein.
Os.41771.1.S1_at	-2.96947	0.745075	-2.34	Os01g0669100	LOC_Os01g47900	Protein kinase domain containing protein.
Os.26922.1.S1_at	-2.60078	0.920659	-2.34	Os02g0134400	LOC_Os02g04170	L-aspartate oxidase family protein.
Os.21280.1.S1_at	-2.03775	1.82703	-2.34	Os12g0441600	LOC_Os12g25490	O-methyltransferase ZRP4 (EC 2.1.1.-) (OMT).
Os.27281.1.S1_at	-7.83064	0.291842	-2.33	Os04g0116600	LOC_Os04g02620	Short-chain dehydrogenase/reductase SDR family protein.
Os.6976.1.S1_s_at	-2.55263	0.981639	-2.33	Os09g0304800	LOC_Os09g13440	Conserved hypothetical protein.
Os.12615.1.A1_at	-3.2327	0.669329	-2.33	Os03g0355900	LOC_Os03g23980	Conserved hypothetical protein.
Os.23056.1.S1_at	-2.44099	1.09669	-2.33	Os01g0912700	LOC_Os01g68450	Conserved hypothetical protein.
Os.47717.1.A1_s_at	-2.84282	0.759717	-2.33	Os01g0866500	LOC_Os01g64670	Soluble inorganic pyrophosphatase (EC 3.6.1.1) (Pyrophosphate phospho- hydrolase) (PPase).
Os.28255.1.S1_at	-3.61383	0.641011	-2.32	Os04g0640500	LOC_Os04g54790	ABC-1 domain containing protein.
Os.28394.2.S1_s_at	-2.12728	1.59733	-2.32	Os05g0462000	LOC_Os05g38680	Uncharacterized plant-specific domain 01589 containing protein.
OsAffx.7086.1.S1_at	-3.64688	0.641011	-2.32	None	LOC_Os11g11970	expressed protein
Os.39505.1.S1_at	-2.87532	0.759717	-2.32	Os02g0734400	LOC_Os02g50140	Caleosin related family protein.
OsAffx.12508.1.S1_at	-2.99984	0.745075	-2.32	Os02g0678200	LOC_Os02g45520	SPX, N-terminal domain containing protein.
Os.34300.1.S1_x_at	-5.25439	0.367605	-2.32	Os03g0781400	LOC_Os03g56869	Ribose 5-phosphate isomerase family protein.
Os.18947.1.S1_at	-1.57008	4.18248	-2.32	Os02g0702300	LOC_Os02g47390	Conserved hypothetical protein.
Os.32454.1.S1_at	-2.02827	1.82703	-2.31	Os01g0106300	LOC_Os01g01650	Isoflavone reductase homolog IRL (EC 1.3.1.-).
Os.49658.1.S1_at	-2.75501	0.80458	-2.31	Os05g0534400	LOC_Os05g45810	Calcineurin B-like protein 8.
Os.15784.1.A1_s_at	-2.67617	0.840148	-2.31	Os05g0514400	LOC_Os05g43860	Hypothetical protein.
OsAffx.25073.1.S1_x_at	-1.89674	2.1998	-2.31	Os03g0228200	None	Conserved hypothetical protein.
Os.16030.1.S1_at	-1.52514	4.47776	-2.31	Os03g0371400	None	Cytochrome P450 family protein.
Os.57156.1.S1_at	-2.51649	1.00721	-2.31	Os11g0214400	LOC_Os11g10800	Plant disease resistance response protein family protein.
Os.38421.1.S1_at	-1.8327	2.48979	-2.31	Os01g0784700	LOC_Os01g57560	Receptor-like kinase.
Os.7756.2.S1_x_at	-2.88552	0.759717	-2.31	Os10g0508700	LOC_Os10g36500	Plant invertase/pectin methylesterase inhibitor domain containing protein.
Os.49323.1.S1_at	-3.36736	0.641011	-2.31	Os09g0410400	LOC_Os09g24460	Zn-finger, RING domain containing protein.
Os.6898.1.S1_at	-1.60119	3.85793	-2.3	Os07g0628900	LOC_Os07g43570	KI domain interacting kinase 1.
Os.7985.1.S1_at	-3.41669	0.641011	-2.3	Os03g0290300	LOC_Os03g18070	Fatty acid desaturase domain containing protein.
OsAffx.29832.2.S1_s_at	-2.53688	1.00721	-2.3	Os09g0304800	LOC_Os09g13440	Conserved hypothetical protein.
OsAffx.3100.1.S1_at	-2.63929	0.878719	-2.3	Os02g0827400	LOC_Os02g58100	Protein of unknown function DUF789 family protein.
Os.9865.2.S1_x_at	-2.98544	0.745075	-2.3	Os01g0102600	LOC_Os01g01302	Shikimate kinase domain containing protein.
Os.26755.1.S1_at	-3.06353	0.745075	-2.3	Os01g0677900	LOC_Os01g48610	Conserved hypothetical protein.
Os.27175.1.S1_a_at	-4.51849	0.454208	-2.3	Os07g0232800	LOC_Os07g12890	Zinc transporter ZIP family protein.
Os.15339.1.S1_at	-2.96114	0.745075	-2.3	Os06g0699700	LOC_Os06g48620	Aminodeoxychorismate synthase/glutamine amidotransferase.
Os.3389.2.S1_at	-2.06389	1.72977	-2.29	Os12g0125000	LOC_Os12g03150	Myb factor.
Os.52228.1.S1_at	-3.00913	0.745075	-2.29	Os11g0567800	LOC_Os11g36000	HcrVf2 protein.
Os.11990.1.S1_a_at	-3.5384	0.641011	-2.29	Os01g0763700	LOC_Os01g55799	Exo70 exocyst complex subunit family protein.
Os.2376.1.S1_at	-2.85953	0.759717	-2.29	Os03g0283200	LOC_Os03g17480	IN2-1 protein.
Os.51098.1.S1_at	-2.4788	1.05426	-2.29	Os12g0155100	LOC_Os12g05890	Hypothetical protein.
Os.29051.1.S1_at	-2.54646	0.981639	-2.29	Os03g0284600	LOC_Os03g17600	Conserved hypothetical protein.
Os.10696.1.S1_at	-2.90367	0.759717	-2.28	Os06g0107700	LOC_Os06g01850	Ferredoxin--NADP reductase, leaf isozyme, chloroplast precursor (EC 1.18.1.2) (FNR).
Os.2019.1.S1_at	-2.92116	0.745075	-2.28	Os01g0700100	LOC_Os01g50460	MtN3 and saliva related transmembrane protein family protein.
Os.32492.1.S1_at	-3.60943	0.641011	-2.28	Os03g0244000	LOC_Os03g14040	Conserved hypothetical protein.
Os.5357.1.S1_at	-2.94125	0.745075	-2.28	Os04g0578200	LOC_Os04g48860	Conserved hypothetical protein.
OsAffx.11989.2.S1_s_at	-1.64673	3.58374	-2.28	Os02g0206700	LOC_Os02g11640	UDP-glucuronosyl/UDP-glucosyltransferase family protein.
Os.8488.1.S1_s_at	-2.66089	0.878719	-2.28	Os10g0516100	LOC_Os10g37180	Glycine decarboxylase complex H-protein.
Os.17614.1.S1_at	-3.33574	0.641011	-2.28	Os04g0551700	LOC_Os04g46610	PAP fibrillin family protein.
Os.17814.2.S1_x_at	-2.90516	0.759717	-2.28	Os07g0630800	LOC_Os07g43700	Lactate/malate dehydrogenase family protein.
Os.22427.1.S1_at	-3.59954	0.641011	-2.28	Os10g0552700	LOC_Os10g40520	Tumor-related protein (Fragment).
Os.14762.3.S1_at	-3.0636	0.745075	-2.28	Os11g0706100	None	Protein of unknown function DUF37 family protein.
Os.23327.2.S1_a_at	-3.17949	0.693942	-2.28	Os10g0180800	LOC_Os10g10130	EGF-like calcium-binding domain containing protein.
Os.12165.1.S1_at	-2.64891	0.878719	-2.27	Os07g0509800	LOC_Os07g32570	PAPS-reductase-like protein precursor.
Os.21022.1.S1_at	-1.52441	4.47776	-2.27	Os04g0477000	LOC_Os04g40100	NPH3 domain containing protein.
Os.50886.1.S1_at	-4.31761	0.471548	-2.27	Os04g0657900	None	Conserved hypothetical protein.
Os.49277.1.S1_at	-2.18116	1.56543	-2.27	Os01g0730500	LOC_Os01g53020	Heat shock protein DnaJ family protein.
Os.53266.1.S1_at	-3.5073	0.641011	-2.27	Os03g0730000	LOC_Os03g52010	Lecithin:cholesterol acyltransferase family protein.
OsAffx.10756.1.S1_x_at	-2.62251	0.920659	-2.27	Os02g0700400	LOC_Os02g47200	Alternative oxidase AOX1.
Os.2422.1.S1_a_at	-2.59323	0.920659	-2.27	Os07g0171100	LOC_Os07g07540	TPR-like domain containing protein.
Os.8868.1.S1_at	-2.46567	1.05426	-2.27	Os10g0529700	LOC_Os10g38610	Glutathione-S-transferase 2.
Os.1977.1.S1_a_at	-3.19771	0.693942	-2.27	Os01g0114300	LOC_Os01g02400	LRK14.
Os.11580.1.S1_at	-2.50425	1.00721	-2.26	Os06g0109300	LOC_Os06g01972	Protein of unknown function DUF6 domain containing protein.
Os.27421.1.S1_at	-5.15859	0.367605	-2.26	Os07g0213300	LOC_Os07g11280	TPR-like domain containing protein.
OsAffx.23983.1.S1_at	-1.90525	2.1998	-2.26	Os01g0922700	LOC_Os01g69840	Hypothetical protein.
Os.52349.1.A1_at	-6.03187	0.347457	-2.26	Os05g0199700	LOC_Os05g11064	Non-protein coding transcript, uncharacterized transcript.
Os.17437.1.S1_at	-3.85334	0.616407	-2.26	Os01g0735500	LOC_Os01g53390	Conserved hypothetical protein.
OsAffx.16386.1.S1_at	-3.22358	0.669329	-2.26	Os07g0420000	LOC_Os07g23810	Conserved hypothetical protein.
Os.5408.1.S1_at	-3.39958	0.641011	-2.26	Os01g0164600	LOC_Os01g07090	Protein phosphatase 2C-like domain containing protein.
Os.55582.1.S1_at	-2.67008	0.878719	-2.26	Os09g0460700	LOC_Os09g28650	Esterase/lipase/thioesterase domain containing protein.
Os.5661.1.S1_s_at	-3.40504	0.641011	-2.25	Os08g0507400	LOC_Os08g39694	E-class P450, group I family protein.
Os.8468.1.S1_at	-1.99336	1.88322	-2.25	Os12g0438400	LOC_Os12g25180	Hypothetical protein.
Os.11611.1.S1_at	-2.70609	0.840148	-2.25	None	LOC_Os02g13350	nudix hydrolase 8, putative, expressed
Os.10025.1.S1_a_at	-2.7187	0.840148	-2.25	Os12g0626400	LOC_Os12g43130	Squalene/phytoene synthase family protein.
Os.28421.1.S1_at	-2.97493	0.745075	-2.25	Os09g0532700	LOC_Os09g36240	Alpha/beta hydrolase family protein.
Os.11394.1.S1_at	-2.48007	1.05426	-2.25	Os12g0105300	LOC_Os12g01449	Conserved hypothetical protein.
Os.51299.1.S1_at	-2.6149	0.920659	-2.25	Os05g0464300	LOC_Os05g38880	Conserved hypothetical protein.
Os.45531.1.S1_at	-2.4212	1.12737	-2.25	Os01g0115700	LOC_Os01g02570	Protein kinase family protein.
OsAffx.24921.1.S1_s_at	-3.31556	0.641011	-2.24	None	LOC_Os02g58310	expressed protein
Os.50152.1.S1_at	-2.96833	0.745075	-2.24	Os03g0812400	LOC_Os03g59770	Calcium-binding EF-hand domain containing protein.
Os.46548.1.S1_at	-5.67505	0.347457	-2.24	Os10g0546600	LOC_Os10g39930	Chloroplast carotenoid epsilon-ring hydroxylase.
Os.23398.1.S1_at	-3.24789	0.669329	-2.24	Os04g0226600	LOC_Os04g15580	Receptor-like protein kinase 4.
Os.12608.1.S1_at	-4.03324	0.602292	-2.24	Os07g0158300	LOC_Os07g06450	RNA binding protein.
OsAffx.12016.1.S1_at	-2.95266	0.745075	-2.24	None	LOC_Os02g13350	nudix hydrolase 8, putative, expressed
Os.12535.1.S1_at	-1.95	1.96294	-2.24	Os01g0720400	LOC_Os01g52230	HAD-superfamily subfamily IB hydrolase, hypothetical 1 protein.
Os.4377.1.S1_at	-2.02475	1.82703	-2.24	Os02g0697400	LOC_Os02g46970	4-coumarate--CoA ligase 2 (EC 6.2.1.12) (4CL 2) (4-coumaroyl-CoA synthase 2).
Os.16966.1.S1_s_at	-2.68913	0.840148	-2.24	Os11g0242400	LOC_Os11g13850	Rieske [2Fe-2S] region domain containing protein.
Os.12392.1.S1_at	-2.15817	1.56543	-2.24	Os03g0806800	LOC_Os03g59210	Conserved hypothetical protein.
Os.8553.1.S1_at	-2.49014	1.05426	-2.23	Os03g0731100	LOC_Os03g52130	DNA polymerase beta, N-terminal-like domain containing protein.
Os.27703.1.S1_s_at	-3.7761	0.641011	-2.23	Os09g0307300	LOC_Os09g13650	Targeting for Xklp2 family protein.
Os.8230.1.S1_at	-4.14747	0.602292	-2.23	Os08g0541400	LOC_Os08g42850	Peptidylprolyl isomerase, FKBP-type domain containing protein.
Os.52428.1.S1_x_at	-3.15215	0.719163	-2.23	Os06g0642500	LOC_Os06g43510	Cytochrome P450 71A1 (EC 1.14.-.-) (CYPLXXIA1) (ARP-2).
Os.18490.1.S1_x_at	-4.4388	0.454208	-2.23	Os03g0679700	LOC_Os03g47610	Thiamine biosynthesis protein thiC.
Os.27688.1.A1_at	-1.48962	4.77189	-2.23	Os04g0282400	LOC_Os04g21350	Conserved hypothetical protein.
Os.26854.1.S1_at	-3.27567	0.642733	-2.23	Os01g0358300	LOC_Os01g25600	TPR-like domain containing protein.
Os.37494.1.S1_x_at	-2.58686	0.920659	-2.22	Os11g0432400	LOC_Os11g24450	2-oxoglutarate/malate translocator.
Os.37565.2.S1_at	-2.25344	1.44502	-2.22	Os05g0322900	LOC_Os05g25770	WRKY transcription factor 45.
Os.6070.1.A1_at	-3.90294	0.616407	-2.22	Os06g0673700	LOC_Os06g46149	Hypothetical protein.
Os.26965.1.S1_at	-2.33731	1.25199	-2.22	Os01g0826900	LOC_Os01g61120	Protein of unknown function DUF399 family protein.
Os.5111.1.S1_at	-2.15335	1.59733	-2.22	Os10g0352000	LOC_Os10g21130	Conserved hypothetical protein.
Os.11581.1.S1_at	-5.05448	0.386552	-2.22	Os07g0133700	LOC_Os07g04160	Peptidylprolyl isomerase, FKBP-type domain containing protein.
Os.26460.1.S1_a_at	-4.32556	0.471548	-2.22	Os01g0511600	LOC_Os01g32830	Hypothetical protein.
Os.47413.1.S1_at	-2.5398	1.00721	-2.22	Os06g0522300	LOC_Os06g33100	Haem peroxidase, plant/fungal/bacterial family protein.
Os.52469.1.S1_at	-2.06042	1.72977	-2.22	Os07g0572400	LOC_Os07g38470	Conserved hypothetical protein.
Os.33708.1.S1_s_at	-3.50057	0.641011	-2.22	Os08g0332700	LOC_Os08g24390	Trans-acting transcriptional protein ICP0 (Immediate-early protein IE110) (VMW110) (Alpha-0 protein).
Os.38301.2.A1_at	-2.71844	0.840148	-2.21	Os05g0202500	LOC_Os05g11260	Conserved hypothetical protein.
Os.51114.1.S1_x_at	-3.66246	0.641011	-2.21	Os04g0554200	LOC_Os04g46780	Major sperm protein domain containing protein.
Os.53236.1.S1_at	-2.60607	0.920659	-2.21	Os02g0646200	LOC_Os02g43170	Zn-finger, B-box domain containing protein.
Os.53755.1.S1_at	-4.36924	0.471548	-2.21	Os07g0191500	LOC_Os07g09370	TPR-like domain containing protein.
Os.52259.1.S1_at	-3.00032	0.745075	-2.21	Os11g0107400	LOC_Os11g01590	Nodulin-like domain containing protein.
Os.26440.1.S1_at	-2.2783	1.34371	-2.21	Os03g0215700	LOC_Os03g11650	Myosin II heavy chain-like family protein.
Os.17393.1.S1_at	-3.06414	0.745075	-2.21	Os01g0228400	LOC_Os01g12810	TPR-like domain containing protein.
Os.7496.1.S1_a_at	-2.05714	1.72977	-2.2	Os10g0430200	LOC_Os10g29470	Zinc-containing alcohol dehydrogenase superfamily protein.
Os.12018.1.S1_at	-2.90277	0.759717	-2.2	Os07g0619400	LOC_Os07g42730	Calcium-binding EF-hand domain containing protein.
Os.18506.1.S1_at	-3.56691	0.641011	-2.2	Os11g0678000	LOC_Os11g45280	Protein kinase family protein.
Os.50465.1.S1_x_at	-2.30328	1.34371	-2.2	Os03g0284500	LOC_Os03g17590	HAD-superfamily subfamily IIA hydrolase, CECR5 protein.
Os.51124.1.S1_at	-2.86452	0.759717	-2.2	Os05g0527800	LOC_Os05g45180	UDP-glucuronosyl/UDP-glucosyltransferase family protein.
Os.11923.1.S1_x_at	-3.0677	0.732958	-2.2	Os05g0406100	LOC_Os05g33630	Inosine/uridine-preferring nucleoside hydrolase domain containing protein.
Os.27687.1.S1_at	-3.72467	0.641011	-2.2	Os05g0490900	LOC_Os05g41190	Conserved hypothetical protein.
Os.30998.1.S1_at	-5.91242	0.347457	-2.19	Os01g0837600	LOC_Os01g62060	Uncharacterized plant-specific domain 01589 containing protein.
Os.11946.1.S1_at	-2.85994	0.759717	-2.19	Os06g0318600	LOC_Os06g21380	Peptidase S41A, C-terminal protease family protein.
OsAffx.4947.1.S1_at	-2.21751	1.51929	-2.19	Os06g0473000	LOC_Os06g27860	Conserved hypothetical protein.
Os.9506.1.S1_a_at	-2.66562	0.878719	-2.19	Os02g0593500	LOC_Os02g38020	Phosphate transporter family protein.
Os.35465.1.S1_at	-2.26214	1.44502	-2.19	Os01g0368700	LOC_Os01g27120	Protein of unknown function DUF679 family protein.
Os.30033.1.S1_at	-3.06106	0.745075	-2.19	Os01g0873100	LOC_Os01g65260	Amidophosphoribosyltransferase, chloroplast precursor (EC 2.4.2.14) (Glutamine phosphoribosylpyrophosphate amidotransferase) (ATASE) (GPAT).
Os.52541.1.S1_at	-2.05282	1.72977	-2.19	Os04g0513100	LOC_Os04g43360	Beta-glucosidase.
Os.16772.1.S1_at	-3.22463	0.669329	-2.19	Os08g0359000	LOC_Os08g27010	Conserved hypothetical protein.
Os.26892.1.A1_at	-2.78599	0.794333	-2.19	Os03g0422800	LOC_Os03g30890	Protein kinase domain containing protein.
OsAffx.1987.1.S1_at	-4.17828	0.515571	-2.18	Os01g0221700	LOC_Os01g12220	Protein of unknown function UPF0016 family protein.
Os.9814.1.S1_at	-2.43056	1.09669	-2.18	Os01g0761000	LOC_Os01g55570	Conserved hypothetical protein.
Os.22484.1.A1_at	-3.22122	0.669329	-2.18	Os12g0480100	LOC_Os12g29570	One helix protein (OHP).
Os.11854.1.S1_at	-2.98036	0.745075	-2.18	Os03g0704100	LOC_Os03g49720	PAP fibrillin family protein.
Os.7907.1.S2_a_at	-2.87785	0.759717	-2.18	Os07g0658400	LOC_Os07g46460	Ferredoxin-dependent glutamate synthase, chloroplast (EC 1.4.7.1) (Fd- GOGAT).
Os.54568.1.S1_x_at	-3.89183	0.616407	-2.18	Os10g0509000	LOC_Os10g36530	DNA mismatch repair protein MutS, C-terminal domain containing protein.
Os.51567.1.A1_at	-3.65847	0.641011	-2.18	Os03g0210900	LOC_Os03g11250	Non-protein coding transcript, uncharacterized transcript.
OsAffx.26224.1.S1_s_at	-2.91366	0.759717	-2.18	Os04g0360500	LOC_Os04g29090	Plant-specific FAD-dependent oxidoreductase family protein.
Os.14145.1.A1_at	-1.92477	2.05893	-2.18	Os04g0444800	LOC_Os04g36720	Cytochrome b-245, heavy chain family protein.
Os.31886.1.S1_at	-2.21457	1.51929	-2.18	Os01g0872900	LOC_Os01g65240	Protein of unknown function DUF635 family protein.
Os.8390.1.S1_s_at	-3.03481	0.745075	-2.18	Os07g0575500	LOC_Os07g38790	Glycoside hydrolase, family 20 protein.
Os.40417.1.A1_at	-2.46569	1.05426	-2.17	Os07g0251200	LOC_Os07g14740	Harpin-induced 1 domain containing protein.
Os.17198.1.S1_at	-2.71265	0.840148	-2.17	Os06g0715200	LOC_Os06g50130	Conserved hypothetical protein.
Os.52696.1.S1_at	-2.74237	0.80458	-2.17	Os01g0113900	LOC_Os01g02370	Conserved hypothetical protein.
Os.17002.1.S1_at	-2.87204	0.759717	-2.17	Os01g0362100	LOC_Os01g26039	Esterase/lipase/thioesterase domain containing protein.
Os.9859.2.S1_at	-3.26436	0.642733	-2.17	Os01g0188900	LOC_Os01g09370	Ankyrin-like protein.
Os.48079.1.S1_at	-3.89455	0.616407	-2.17	Os07g0568900	LOC_Os07g38150	Conserved hypothetical protein.
Os.38301.1.S1_a_at	-3.05542	0.745075	-2.17	Os05g0202500	LOC_Os05g11260	Conserved hypothetical protein.
Os.1000.1.S1_at	-2.19563	1.56543	-2.17	Os01g0106400	LOC_Os01g01660	Isoflavone reductase-like protein.
Os.11569.1.S1_at	-3.71874	0.641011	-2.17	Os04g0557000	LOC_Os04g47020	Genetic modifier.
Os.51250.1.S1_at	-2.50849	1.00721	-2.17	Os03g0673600	LOC_Os03g47050	Hypothetical protein.
OsAffx.30655.1.S1_s_at	-2.64595	0.878719	-2.16	Os10g0474100	LOC_Os10g33460	Conserved hypothetical protein.
Os.9887.1.S1_at	-2.61774	0.920659	-2.16	Os12g0609500	LOC_Os12g41590	Short-chain dehydrogenase/reductase SDR family protein.
Os.30657.1.S1_at	-2.053	1.72977	-2.16	Os01g0584900	LOC_Os01g40260	WRKY transcription factor 67.
Os.51158.1.S1_at	-3.65446	0.641011	-2.16	Os08g0240000	LOC_Os08g14190	STF-1 (Fragment).
Os.27728.1.S1_at	-3.4447	0.641011	-2.16	Os12g0520200	LOC_Os12g33610	Phenylalanine ammonia-lyase (EC 4.3.1.5) (Fragment).
Os.53001.1.S1_at	-3.29675	0.641011	-2.16	Os08g0288200	LOC_Os08g19140	Adenylate kinase family protein.
Os.15864.1.S1_s_at	-2.7976	0.794333	-2.16	Os01g0959900	LOC_Os01g72950	Conserved hypothetical protein.
Os.7668.1.S1_x_at	-2.66128	0.878719	-2.15	Os04g0247500	LOC_Os04g17479	Hypothetical protein.
Os.28290.1.S1_at	-1.68495	3.11001	-2.15	Os02g0704000	LOC_Os02g47510	Zeaxanthin cleavage oxygenase.
Os.51098.1.S1_x_at	-2.59511	0.920659	-2.15	Os12g0155100	LOC_Os12g05890	Hypothetical protein.
Os.18305.1.S2_at	-3.34187	0.641011	-2.15	Os05g0582300	LOC_Os05g50550	Solanesyl diphosphate synthase.
Os.14872.1.S1_at	-2.75461	0.80458	-2.15	Os04g0405000	LOC_Os04g33210	ATP-dependent Clp protease ATP-binding subunit.
Os.39289.1.S1_at	-3.0127	0.745075	-2.15	Os07g0502000	None	Hypothetical protein.
Os.26441.2.S1_at	-5.27299	0.367605	-2.15	Os11g0683500	LOC_Os11g45710	Glycoside hydrolase, family 1 protein.
Os.5229.1.S1_at	-2.96225	0.745075	-2.14	Os05g0401100	LOC_Os05g33280	Protein of unknown function DUF477 family protein.
Os.26900.1.A1_at	-1.73872	2.92333	-2.14	Os09g0339000	LOC_Os09g16950	Protein kinase domain containing protein.
OsAffx.3560.1.S1_at	-5.05913	0.386552	-2.14	Os03g0708500	LOC_Os03g50080	Viral coat and capsid protein family protein.
Os.33308.1.S1_at	-3.24235	0.669329	-2.14	Os04g0626400	LOC_Os04g53490	Calycin family protein.
Os.35409.1.A1_s_at	-4.28268	0.471548	-2.14	Os12g0292900	LOC_Os12g19530	ATP-binding region, ATPase-like domain containing protein.
Os.3399.1.S1_at	-2.68187	0.840148	-2.14	Os09g0240200	LOC_Os09g06464	Zn-finger, CONSTANS type domain containing protein.
Os.10672.1.S1_at	-2.23138	1.51929	-2.13	Os03g0197000	LOC_Os03g10080	Conserved hypothetical protein.
Os.7665.1.S1_at	-2.3265	1.25199	-2.13	Os04g0657500	LOC_Os04g56240	Lipase, class 3 family protein.
Os.51374.1.S1_at	-3.29863	0.641011	-2.13	Os09g0481800	LOC_Os09g30410	Nitrogen-fixing NifU, C-terminal domain containing protein.
Os.18384.1.S1_at	-3.32761	0.641011	-2.13	Os03g0595300	LOC_Os03g39830	Conserved hypothetical protein.
Os.33762.1.S1_at	-2.37394	1.20989	-2.13	Os01g0209800	LOC_Os01g11160	Cationic amino acid transporter (Fragment).
Os.27587.1.S1_at	-2.77756	0.794333	-2.13	Os10g0556200	LOC_Os10g40740	SPATULA.
Os.26836.4.S1_x_at	-2.88187	0.759717	-2.13	Os03g0784000	LOC_Os03g57070	Flavin-containing amine oxidase family protein.
Os.34174.1.S1_at	-2.46094	1.09669	-2.13	Os04g0461600	LOC_Os04g38790	PGPS/D12.
Os.51105.1.S1_s_at	-2.1492	1.59733	-2.13	Os02g0102200	LOC_Os02g01210	Amino acid/polyamine transporter II family protein.
Os.6294.1.S1_at	-5.27856	0.367605	-2.13	Os08g0172200	LOC_Os08g07540	UvrB/UvrC protein domain containing protein.
Os.20050.1.A1_at	-3.47996	0.641011	-2.13	Os09g0410400	LOC_Os09g24460	Zn-finger, RING domain containing protein.
Os.24878.1.A1_at	-3.5443	0.641011	-2.13	None	LOC_Os01g41750	leucine-rich repeat receptor protein kinase EXS precursor, putative, expressed
OsAffx.4329.1.S1_at	-2.90395	0.759717	-2.12	Os05g0224700	LOC_Os05g13770	Protein kinase domain containing protein.
Os.12416.1.S1_at	-2.33783	1.25199	-2.12	Os11g0530600	LOC_Os11g32650	Chalcone synthase C2 (EC 2.3.1.74) (Naringenin-chalcone synthase C2).
Os.6340.1.S1_at	-5.043	0.386552	-2.12	Os05g0441500	LOC_Os05g36994	Non-protein coding transcript, uncharacterized transcript.
Os.49406.1.S1_at	-2.68	0.840148	-2.12	Os02g0498300	LOC_Os02g29510	Protein of unknown function DUF803 family protein.
Os.15570.1.S1_at	-1.84243	2.48979	-2.12	Os07g0510500	LOC_Os07g32630	UDP-glucuronosyl/UDP-glucosyltransferase family protein.
Os.10003.1.S1_at	-2.96442	0.745075	-2.12	Os01g0235100	LOC_Os01g13390	Conserved hypothetical protein.
Os.51231.1.S1_at	-1.92651	2.05893	-2.12	Os05g0515200	LOC_Os05g43910	Cytochrome P450 family protein.
Os.56006.1.S1_at	-1.8663	2.31405	-2.12	Os06g0185300	LOC_Os06g08610	Transferase family protein.
Os.46953.1.S1_at	-3.74477	0.641011	-2.12	Os01g0349600	LOC_Os01g24764	Conserved hypothetical protein.
Os.11841.1.S1_at	-2.85145	0.759717	-2.12	Os08g0566600	LOC_Os08g45190	Conserved hypothetical protein.
OsAffx.12146.1.S1_at	-2.17468	1.56543	-2.12	Os02g0318500	LOC_Os02g21340	PDR-like ABC transporter (PDR2 ABC transporter).
Os.51022.1.A1_at	-2.38562	1.20989	-2.12	Os09g0471400	LOC_Os09g29520	Protein kinase domain containing protein.
Os.15243.2.S1_x_at	-2.33804	1.25199	-2.12	Os02g0103800	LOC_Os02g01340	Ferredoxin--NADP reductase, leaf isozyme, chloroplast precursor (EC 1.18.1.2) (FNR).
Os.8081.1.A1_at	-2.69785	0.840148	-2.11	Os07g0548300	LOC_Os07g36390	CRP1.
Os.52533.1.S1_at	-3.48048	0.641011	-2.11	Os05g0226300	LOC_Os05g13860	Conserved hypothetical protein.
Os.52480.1.S1_at	-3.23344	0.669329	-2.11	Os04g0658300	LOC_Os04g56320	AAA ATPase, central region domain containing protein.
Os.16899.1.S1_at	-3.18709	0.693942	-2.11	Os07g0484800	LOC_Os07g30150	Adenine phosphoribosyltransferase.
Os.50971.1.S1_at	-2.5417	1.00721	-2.11	Os11g0649700	LOC_Os11g42970	Protein of unknown function DUF588 family protein.
Os.27627.1.S1_at	-3.16032	0.693942	-2.11	Os01g0382700	LOC_Os01g28540	Conserved hypothetical protein.
Os.53177.1.S1_at	-2.97754	0.745075	-2.11	Os06g0206900	LOC_Os06g10510	Conserved hypothetical protein.
Os.16645.1.A1_at	-4.26036	0.471548	-2.11	Os12g0209000	LOC_Os12g10640	AAA ATPase domain containing protein.
Os.27626.1.S1_at	-2.6896	0.840148	-2.1	Os06g0152800	LOC_Os06g05950	Conserved hypothetical protein.
Os.57062.1.S1_at	-4.96545	0.386552	-2.1	Os11g0558200	LOC_Os11g35390	P-type R2R3 Myb protein (Fragment).
Os.17762.1.S1_at	-4.02021	0.616407	-2.1	Os06g0494400	LOC_Os06g29844	Multi antimicrobial extrusion protein MatE family protein.
Os.27099.1.S1_at	-2.85573	0.759717	-2.1	Os04g0286300	LOC_Os04g21820	Protein kinase domain containing protein.
Os.27592.2.S1_at	-2.68156	0.840148	-2.1	Os11g0644600	LOC_Os11g42490	Hypothetical protein.
Os.4628.1.S1_at	-3.90492	0.616407	-2.1	Os04g0463100	LOC_Os04g38914	Non-protein coding transcript, uncharacterized transcript.
Os.57449.1.S1_x_at	-2.86297	0.759717	-2.1	Os11g0530600	LOC_Os11g32650	Chalcone synthase C2 (EC 2.3.1.74) (Naringenin-chalcone synthase C2).
OsAffx.28001.1.S1_at	-2.61442	0.920659	-2.1	None	LOC_Os06g39040	retinol dehydrogenase 12, putative, expressed
Os.27036.1.S1_at	-1.63008	3.58374	-2.1	Os04g0307500	LOC_Os04g24220	Protein kinase domain containing protein.
Os.7480.1.S1_x_at	-3.28347	0.642733	-2.1	Os05g0460600	LOC_Os05g38570	'GTP cyclohydrolase II/3,4-dihydroxy-2-butanone-4-phosphate synthase'.
OsAffx.15314.1.S1_at	-2.07948	1.72977	-2.09	LOC_Os06g08570	LOC_Os11g34110	expressed protein
Os.53335.1.S1_at	-1.93998	2.05893	-2.09	Os11g0543500	LOC_Os01g44220	Conserved hypothetical protein.
Os.19752.1.S1_at	-2.45656	1.09669	-2.09	Os10g0548000	LOC_Os10g40030	Short-chain dehydrogenase Tic32.
Os.6732.1.S1_a_at	-4.01552	0.616407	-2.09	Os01g0633100	LOC_Os01g44220	ADP-glucose pyrophosphorylase large subunit (Fragment).
Os.8413.2.A1_x_at	-3.8309	0.641011	-2.09	Os04g0353600	LOC_Os04g28520	Male sterility protein family protein.
Os.12008.1.S1_at	-3.73018	0.641011	-2.09	Os06g0360300	LOC_Os06g25439	Conserved hypothetical protein.
Os.55321.1.S1_at	-2.53115	1.00721	-2.09	Os08g0178500	LOC_Os08g08090	Conserved hypothetical protein.
Os.18305.1.S1_at	-3.18794	0.693942	-2.09	Os05g0582300	LOC_Os05g50550	Solanesyl diphosphate synthase.
Os.14493.1.S1_at	-2.18714	1.56543	-2.09	Os02g0129300	LOC_Os02g03670	Conserved hypothetical protein.
Os.5432.1.A1_at	-2.14107	1.59733	-2.09	Os02g0815400	LOC_Os02g57030	Conserved hypothetical protein.
Os.15456.1.S1_at	-3.46852	0.641011	-2.09	Os06g0554800	LOC_Os06g36090	ABC transporter (PDR5-like) isolog (PDR1 ABC transporter).
Os.10767.2.S1_x_at	-3.16244	0.693942	-2.09	Os02g0640800	LOC_Os02g42810	(-)-isopiperitenone reductase.
OsAffx.15091.1.S1_at	-2.67495	0.840148	-2.08	Os05g0514400	LOC_Os05g43860	Hypothetical protein.
Os.8413.2.A1_at	-3.17727	0.693942	-2.08	Os04g0353600	LOC_Os04g28520	Male sterility protein family protein.
Os.21364.1.S1_at	-2.7711	0.80458	-2.08	Os07g0626400	LOC_Os07g43330	Heat shock protein DnaJ, N-terminal domain containing protein.
Os.20702.1.S1_at	-2.69192	0.840148	-2.08	Os04g0623800	LOC_Os04g53230	Aminomethyltransferase, mitochondrial precursor (EC 2.1.2.10) (Glycine cleavage system T protein) (GCVT).
Os.46548.2.S1_x_at	-4.1912	0.515571	-2.08	Os10g0546600	LOC_Os10g39930	Chloroplast carotenoid epsilon-ring hydroxylase.
Os.53514.1.S1_at	-4.82894	0.434503	-2.08	Os05g0451200	None	Hypothetical protein.
Os.7308.1.S2_x_at	-4.01527	0.616407	-2.08	Os03g0425000	LOC_Os03g31150	Conserved hypothetical protein.
Os.27638.1.S1_at	-5.50143	0.347457	-2.08	Os05g0555600	LOC_Os05g48200	NADH dependent Glutamate Synthase precursor (EC 1.4.1.14).
Os.55366.1.S1_x_at	-2.4562	1.09669	-2.08	Os07g0658000	LOC_Os07g46420	Conserved hypothetical protein.
Os.53087.1.S1_at	-3.37087	0.641011	-2.07	Os07g0196200	LOC_Os07g09800	Conserved hypothetical protein.
OsAffx.26722.2.S1_s_at	-1.95221	1.96294	-2.07	Os05g0129800	LOC_Os05g03900	DNA-binding WRKY domain containing protein.
Os.35708.1.S1_at	-2.66283	0.878719	-2.07	Os07g0626800	LOC_Os07g43370	Amine oxidase family protein.
Os.18241.2.A1_x_at	-2.56394	0.981639	-2.07	Os05g0521300	LOC_Os05g44560	Kinesin 4 (Kinesin-like protein D).
Os.6340.1.S2_s_at	-3.87775	0.616407	-2.07	Os05g0441500	LOC_Os05g36994	Non-protein coding transcript, uncharacterized transcript.
Os.19204.1.S1_at	-1.54567	4.47776	-2.07	Os02g0589000	LOC_Os02g37654	Lecithin:cholesterol acyltransferase family protein.
Os.52588.1.S1_at	-3.96024	0.616407	-2.07	Os07g0489800	LOC_Os07g30670	Ferredoxin domain containing protein.
Os.27835.1.S1_at	-3.57195	0.641011	-2.07	Os06g0245800	LOC_Os06g13660	Alanyl-transfer RNA synthetase family protein.
Os.15204.2.S1_x_at	-1.95281	1.96294	-2.07	Os07g0691200	LOC_Os07g49110	D-alanine-D-alanine ligase B (Fragment).
Os.55366.1.S1_at	-2.90728	0.759717	-2.06	Os07g0658000	LOC_Os07g46420	Conserved hypothetical protein.
Os.46546.1.S1_at	-2.69132	0.840148	-2.06	Os10g0370700	LOC_Os10g22560	Nitrate transporter (Fragment).
Os.21178.1.S1_at	-4.12427	0.602292	-2.06	Os01g0607800	LOC_Os01g42280	Protein prenyltransferase domain containing protein.
Os.15692.1.S1_at	-3.0061	0.745075	-2.06	Os03g0594900	LOC_Os03g39760	Cytochrome P450 family protein.
Os.12371.1.S2_at	-2.81511	0.794333	-2.06	Os07g0513000	LOC_Os07g32880	ATP synthase gamma chain, chloroplast (EC 3.6.1.34) (Fragment).
Os.19896.2.S1_x_at	-1.69333	3.11001	-2.06	Os01g0532600	LOC_Os01g34850	HKT1.
OsAffx.5561.1.S1_s_at	-3.56752	0.641011	-2.06	Os07g0561500	LOC_Os07g37420	Brn1-like protein.
Os.46091.1.S1_s_at	-3.41614	0.641011	-2.06	Os03g0410700	LOC_Os03g29730	Conserved hypothetical protein.
Os.8012.1.S1_at	-1.8717	2.31405	-2.06	Os08g0101700	LOC_Os08g01140	Cytochrome b561.
Os.26931.1.S1_a_at	-3.39691	0.641011	-2.06	Os02g0234500	LOC_Os02g13970	UOS1.
Os.39297.1.S1_at	-2.93158	0.745075	-2.06	Os10g0206500	LOC_Os10g13914	Conserved hypothetical protein.
Os.27346.1.S1_at	-2.91913	0.745075	-2.06	Os03g0703300	LOC_Os03g49630	Calponin-like actin-binding domain containing protein.
Os.18856.1.S1_at	-3.54016	0.641011	-2.06	Os04g0111200	LOC_Os04g02050	ATP sulfurylase precursor (EC 2.7.7.4) (Sulfate adenylyltransferase).
Os.53365.1.S1_at	-2.52818	1.00721	-2.05	Os06g0661800	LOC_Os06g45100	DNA photolyase, FAD- binding N-terminal domain containing protein.
Os.12122.1.S1_at	-3.45678	0.641011	-2.05	Os08g0318400	LOC_Os08g22852	Conserved hypothetical protein.
Os.47598.1.S1_at	-4.10503	0.602292	-2.05	None	LOC_Os01g12190	expressed protein
OsAffx.23090.2.S1_x_at	-3.87915	0.616407	-2.05	Os01g0117500	LOC_Os01g02810	LRK14.
Os.23434.1.S1_at	-3.54533	0.641011	-2.05	Os06g0731200	LOC_Os06g51460	ABC transporter-like protein.
OsAffx.12324.1.S1_at	-1.90727	2.1998	-2.05	Os02g0533300	LOC_Os02g33030	Carbonic anhydrase, eukaryotic family protein.
Os.12614.1.A1_at	-1.70441	3.11001	-2.05	Os11g0229300	LOC_Os11g12300	NBS-LRR disease resistance protein homologue
OsAffx.24269.1.S1_at	-4.91047	0.434503	-2.05	Os02g0255700	LOC_Os02g15660	Hypothetical protein.
Os.26836.1.S1_a_at	-2.3811	1.20989	-2.05	Os03g0784000	LOC_Os03g57070	Flavin-containing amine oxidase family protein.
Os.13717.1.S1_at	-3.31928	0.641011	-2.05	Os10g0213700	LOC_Os10g15300	Conserved hypothetical protein.
Os.8468.1.S1_s_at	-1.82725	2.48979	-2.05	Os12g0438400	LOC_Os12g25180	Hypothetical protein.
Os.27709.1.S1_a_at	-2.31426	1.25199	-2.05	Os01g0237100	LOC_Os01g13570	Phosphoglycerate/bisphosphoglycerate mutase family protein.
Os.49423.1.S1_at	-4.13971	0.602292	-2.05	Os11g0153700	LOC_Os11g05556	Signal recognition particle 54 kDa protein, chloroplast precursor (SRP54) (54 chloroplast protein) (54CP) (FFC).
OsAffx.25508.1.S1_s_at	-3.56606	0.641011	-2.05	Os03g0629900	LOC_Os03g43114	Hypothetical protein.
Os.5187.1.S1_at	-2.07917	1.72977	-2.05	Os07g0687100	LOC_Os07g48770	Protein of unknown function DUF341 family protein.
Os.6292.1.S1_at	-2.47821	1.05426	-2.05	Os03g0565200	LOC_Os03g36750	Haloacid dehalogenase-like hydrolase domain containing protein.
Os.44710.1.S1_at	-3.5211	0.641011	-2.05	Os07g0548300	LOC_Os07g36390	CRP1.
Os.21103.1.S1_x_at	-2.31482	1.25199	-2.05	Os03g0618300	LOC_Os03g42130	Isopenicillin N synthase family protein.
Os.53542.1.S1_at	-1.95101	1.96294	-2.05	Os01g0927300	LOC_Os01g70240	Heavy metal transport/detoxification protein domain containing protein.
Os.2019.2.S1_x_at	-2.7497	0.80458	-2.05	Os01g0700100	LOC_Os01g50460	MtN3 and saliva related transmembrane protein family protein.
Os.14791.1.S1_at	-3.41702	0.641011	-2.04	Os11g0528500	LOC_Os11g32500	Rubredoxin-type Fe(Cys)4 protein family protein.
Os.20261.1.S1_at	-1.57561	4.18248	-2.04	Os11g0635500	LOC_Os11g41710	Cytochrome P450 family protein.
Os.17360.1.A1_at	-5.08708	0.367605	-2.04	Os02g0255700	LOC_Os02g15660	Hypothetical protein.
Os.50753.1.S1_at	-4.0328	0.602292	-2.04	Os12g0233300	LOC_Os12g13120	Histidine triad (HIT) protein family protein.
Os.33696.1.S1_at	-1.56574	4.18248	-2.04	Os01g0695300	LOC_Os01g50050	Farnesyl pyrophosphate synthetase (FPP synthetase) (FPS) (Farnesyl diphosphate synthetase) [Includes: Dimethylallyltranstransferase (EC 2.5.1.1)
Os.11654.1.S1_at	-3.09059	0.732958	-2.04	Os06g0597900	LOC_Os06g39690	SOUL heme-binding protein family protein.
OsAffx.10944.1.S1_at	-2.12485	1.59733	-2.04	None	LOC_Os01g06882	expressed protein
OsAffx.18738.1.S1_x_at	-2.44285	1.09669	-2.04	Os11g0181700	LOC_Os11g07922	Short-chain dehydrogenase Tic32.
Os.171.1.S1_at	-1.91295	2.05893	-2.04	Os01g0660200	LOC_Os01g47070	Acidic class III chitinase OsChib3a precursor (Chitinase) (EC 3.2.1.14).
Os.35409.1.A1_a_at	-3.76946	0.641011	-2.04	Os12g0292900	LOC_Os12g19530	ATP-binding region, ATPase-like domain containing protein.
Os.11970.1.S1_at	-2.49662	1.05426	-2.03	Os09g0367900	LOC_Os09g20240	Hypothetical protein.
Os.11244.3.S1_x_at	-4.11244	0.602292	-2.03	Os06g0133000	LOC_Os06g04200	Granule-bound starch synthase I, chloroplast precursor (EC 2.4.1.21).
Os.49997.1.S1_at	-3.16633	0.693942	-2.03	Os05g0215000	LOC_Os05g12400	BURP domain containing protein.
Os.50956.1.S1_at	-2.90386	0.759717	-2.03	Os03g0388100	LOC_Os03g27040	Heavy metal transport/detoxification protein domain containing protein.
Os.6129.1.S1_at	-3.8422	0.641011	-2.03	Os11g0661800	LOC_Os11g43990	Hypothetical protein.
Os.7137.1.S1_at	-3.241	0.669329	-2.03	Os01g0894700	LOC_Os01g66980	Hypothetical protein.
Os.7711.1.S1_at	-2.0701	1.72977	-2.03	Os10g0330400	LOC_Os10g18370	Protein of unknown function DUF179 family protein.
Os.7137.2.S1_x_at	-3.90909	0.616407	-2.03	Os01g0894700	LOC_Os01g66980	Hypothetical protein.
Os.20086.1.S1_at	-2.28753	1.34371	-2.03	Os06g0119900	LOC_Os06g02940	Hypothetical protein.
Os.15204.1.S1_at	-1.90518	2.1998	-2.02	Os07g0691200	LOC_Os07g49110	D-alanine-D-alanine ligase B (Fragment).
Os.27174.1.A1_at	-1.78522	2.63967	-2.02	Os09g0356800	LOC_Os09g19229	Protein kinase domain containing protein.
OsAffx.15507.2.S1_x_at	-2.46148	1.09669	-2.02	None	LOC_Os06g19970	expressed protein
Os.56167.1.S1_at	-2.08709	1.63377	-2.02	Os03g0152600	LOC_Os03g05800	Conserved hypothetical protein.
Os.53160.1.S1_at	-3.57724	0.641011	-2.02	Os05g0519600	LOC_Os05g44330	4-methyl-5(B-hydroxyethyl)-thiazol monophosphate biosynthesis enzyme.
OsAffx.3013.1.S1_at	-2.99145	0.745075	-2.02	Os02g0728300	LOC_Os02g49590	ASC1 (Alternaria stem canker resistance protein).
Os.7948.1.S1_a_at	-3.67961	0.641011	-2.01	Os01g0278900	LOC_Os01g17150	Hypothetical protein.
Os.50865.1.S1_at	-3.54218	0.641011	-2.01	Os03g0414400	LOC_Os03g30092	Conserved hypothetical protein.
Os.46578.1.S1_at	-1.53457	4.47776	-2.01	Os08g0463100	LOC_Os08g36060	Conserved hypothetical protein.
OsAffx.12379.1.S1_at	-3.94594	0.616407	-2.01	Os02g0578400	LOC_Os02g36850	Photosystem II oxygen evolving complex protein PsbQ family protein.
Os.19752.2.S1_x_at	-2.30728	1.34371	-2.01	Os10g0548000	LOC_Os10g40030	Short-chain dehydrogenase Tic32.
Os.8457.1.S1_at	-3.48756	0.641011	-2.01	Os05g0337400	LOC_Os05g27100	Heavy metal transport/detoxification protein domain containing protein.
Os.34300.3.S1_x_at	-5.49263	0.347457	-2.01	Os03g0781400	LOC_Os03g56869	Ribose 5-phosphate isomerase family protein.
Os.9853.2.S1_x_at	-1.9278	2.05893	-2.01	Os01g0189700	LOC_Os01g09410	Hypothetical protein.
Os.11469.1.S1_at	-2.31597	1.25199	-2.01	Os04g0337500	LOC_Os04g26870	Aldo/keto reductase family protein.
Os.13927.1.S1_at	-2.4862	1.05426	-2.01	Os02g0567100	LOC_Os02g35900	Thioredoxin-related domain containing protein.
Os.47358.1.A1_at	-3.93939	0.616407	-2.01	Os08g0504500	LOC_Os08g39430	Conserved hypothetical protein.
Os.51132.1.S1_at	-3.65443	0.641011	-2.01	Os08g0167500	LOC_Os08g07060	Conserved hypothetical protein.
Os.27513.1.A1_a_at	-3.01516	0.745075	-2.01	Os01g0208700	LOC_Os01g11054	Phosphoenolpyruvate-carboxylase (Fragment).
Os.53717.1.S1_at	-1.66177	3.34149	-2.01	Os06g0102100	LOC_Os06g01250	Cytochrome P450 family protein.
Os.24876.1.S1_s_at	-4.06108	0.602292	-2.01	Os06g0254600	LOC_Os06g14350	Caleosin related family protein.
Os.39131.1.A1_at	-1.94111	2.05893	-2.01	Os02g0533300	LOC_Os02g33030	Carbonic anhydrase, eukaryotic family protein.
OsAffx.23090.9.S1_x_at	-3.34123	0.641011	-2	Os01g0117300	LOC_Os01g02790	Protein kinase domain containing protein.
Os.9756.1.S1_a_at	-3.00606	0.745075	-2	Os11g0150100	LOC_Os11g05260	Phosphoglycerate/bisphosphoglycerate mutase family protein.
Os.53891.1.S1_at	-3.16787	0.693942	-2	Os09g0290900	LOC_Os09g11890	Conserved hypothetical protein.
Os.16326.1.S1_at	-1.67795	3.34149	-2	Os02g0278700	LOC_Os02g17780	Kaurene synthase A.
Os.34273.1.S1_at	-4.18369	0.515571	-2	Os01g0945300	LOC_Os01g71720	Amino acid/polyamine transporter I family protein.
Os.19401.1.S1_at	-1.76137	2.76079	-2	Os03g0133300	LOC_Os03g04100	Conserved hypothetical protein.
a Describes name of probe set on Affymetrix Rice GeneChip.
b Fold change measures the relative expression level for each probe ID between OsDERF1-OE and Nipponbare.
c Locus ID from TIGR rice annotation relaese 5.0.

## Sheet: 2b
GoIndexByGo biological process analysis of the down-regulated genes in transgenic rice plants overexpressing OsDERF1
GO Term	Count	p-Value	q-Value	Protein	Input Symbol
GO:0009058 biosynthesis	41	1.04714e-09	2.09429e-08	NP_001042987;NP_001047819;NP_001056065;Q9ARI0_ORYSA;NP_001043654;NP_001044951;NP_001059830;BAA19186;NP_001068009;BAA19186;NP_001068009;NP_001065990;NP_001065217;NP_001065217;NP_001065217;NP_001053574;NP_001044169;NP_001053974;NP_001068328;NP_001050594;NP_001056037;NP_001043959;NP_001055757;NP_001050669;NP_001062669;NP_001046550;NP_001045589;NP_001066699;NP_001067500;NP_001041750;NP_001041750;NP_0…	Os.53353.1.S1_at;Os.4377.1.S1_at;Os.53160.1.S1_at;Os.6732.1.S1_a_at;Os.6732.1.S1_a_at;Os.30033.1.S1_at;Os.14616.1.S1_at;Os.57449.1.S1_x_at;Os.57449.1.S1_x_at;Os.12416.1.S1_at;Os.12416.1.S1_at;Os.6354.1.S1_at;Os.46548.2.S1_x_at;Os.46548.1.S1_at;Os.46548.2.S1_at;OsAffx.26509.1.S1_s_at;Os.17437.1.S1_at;Os.48545.1.S1_at;Os.20261.1.S1_at;Os.15692.1.S1_at;Os.51231.1.S1_at;Os.33696.1.S1_at;Os.7480.1.S1_…
GO:0006519 amino acid and derivative metabolism	27	1.81634e-09	2.72451e-08	NP_001042987;NP_001047819;NP_001059830;BAA19186;NP_001068009;BAA19186;NP_001068009;NP_001065990;NP_001065217;NP_001065217;NP_001065217;NP_001053574;NP_001044169;NP_001053974;NP_001068328;NP_001050594;NP_001056037;NP_001048773;NP_001065060;NP_001050669;NP_001062669;NP_001045589;NP_001066699;NP_001067500;NP_001041750;NP_001041750;NP_001059755;NP_001056113;NP_001059267;NP_001044166;NP_001043904;NP_0…	Os.53353.1.S1_at;Os.4377.1.S1_at;Os.14616.1.S1_at;Os.57449.1.S1_x_at;Os.57449.1.S1_x_at;Os.12416.1.S1_at;Os.12416.1.S1_at;Os.6354.1.S1_at;Os.46548.2.S1_x_at;Os.46548.1.S1_at;Os.46548.2.S1_at;OsAffx.26509.1.S1_s_at;Os.17437.1.S1_at;Os.48545.1.S1_at;Os.20261.1.S1_at;Os.15692.1.S1_at;Os.51231.1.S1_at;Os.49168.1.S1_s_at;Os.8488.1.S1_s_at;Os.21103.1.S1_x_at;Os.8451.1.S1_at;Os.7218.1.S2_at;Os.21280.1.S…
GO:0009719 response to endogenous stimulus	43	2.77137e-07	2.77137e-06	NP_001042987;NP_001063763;NP_001041849;NP_001056148;NP_001048039;NP_001042345;NP_001065217;NP_001065217;NP_001065217;NP_001054741;NP_001068328;NP_001050594;NP_001056037;NP_001063712;NP_001064249;NP_001047865;NP_001068111;NP_001050669;NP_001046550;NP_001060353;NP_001042096;NP_001042096;NP_001041852;NP_001041828;CAA72187;NP_001066042;NP_001050059;NP_001060630;NP_001041850;NP_001062969;NP_001052376;…	Os.53353.1.S1_at;Os.28421.1.S1_at;Os.45516.2.S1_x_at;Os.49658.1.S1_at;Os.39505.1.S1_at;Os.1411.1.S1_at;Os.46548.2.S1_x_at;Os.46548.1.S1_at;Os.46548.2.S1_at;Os.55284.1.S1_at;Os.20261.1.S1_at;Os.15692.1.S1_at;Os.51231.1.S1_at;Os.14125.1.S1_at;Os.23327.2.S1_a_at;Os.11566.1.S1_at;Os.52228.1.S1_at;Os.21103.1.S1_x_at;Os.16326.1.S1_at;Os.6898.1.S1_at;Os.55776.1.S1_x_at;Os.55776.1.S1_at;OsAffx.23090.2.S1…
GO:0007165 signal transduction	37	4.29956e-06	2.86637e-05	NP_001042987;NP_001041849;NP_001056148;NP_001042345;NP_001065217;NP_001065217;NP_001065217;NP_001068328;NP_001050594;NP_001056037;NP_001063712;NP_001064249;NP_001068111;NP_001050669;NP_001046550;NP_001060353;NP_001042096;NP_001042096;NP_001041852;NP_001041828;CAA72187;NP_001066042;NP_001041850;NP_001062969;NP_001052376;NP_001052422;NP_001054956;NP_001063441;NP_001062916;NP_001050390;NP_001043820;…	Os.53353.1.S1_at;Os.45516.2.S1_x_at;Os.49658.1.S1_at;Os.1411.1.S1_at;Os.46548.2.S1_x_at;Os.46548.1.S1_at;Os.46548.2.S1_at;Os.20261.1.S1_at;Os.15692.1.S1_at;Os.51231.1.S1_at;Os.14125.1.S1_at;Os.23327.2.S1_a_at;Os.52228.1.S1_at;Os.21103.1.S1_x_at;Os.16326.1.S1_at;Os.6898.1.S1_at;Os.55776.1.S1_x_at;Os.55776.1.S1_at;OsAffx.23090.2.S1_x_at;Os.1977.1.S1_a_at;Os.3389.2.S1_at;Os.3389.2.S1_at;OsAffx.23090…
GO:0006950 response to stress	33	2.17013e-05	0.000130208	NP_001042987;NP_001047819;NP_001067327;NP_001066432;NP_001063763;NP_001052707;NP_001053302;NP_001056148;NP_001051679;NP_001048039;NP_001061129;NP_001054741;NP_001065027;NP_001058278;NP_001063712;NP_001047865;sfr2;NP_001068463;NP_001041775;NP_001041776;NP_001050669;NP_001062669;CAA72187;NP_001066042;NP_001047765;NP_001066607;NP_001068096;NP_001058927;NP_001051875;NP_001053710;NP_001061100;NP_00106…	Os.53353.1.S1_at;Os.4377.1.S1_at;Os.39257.1.S1_at;Os.53004.1.S1_at;Os.28421.1.S1_at;Os.14872.1.S1_at;Os.52541.1.S1_at;Os.49658.1.S1_at;Os.50152.1.S1_at;Os.39505.1.S1_at;Os.55321.1.S1_at;Os.55284.1.S1_at;Os.54568.1.S1_x_at;Os.53365.1.S1_at;Os.14125.1.S1_at;Os.11566.1.S1_at;Os.26441.2.S1_at;Os.26441.2.S1_at;Os.32454.1.S1_at;Os.1000.1.S1_at;Os.21103.1.S1_x_at;Os.8451.1.S1_at;Os.3389.2.S1_at;Os.3389.…
GO:0006629 lipid metabolism	17	6.36353e-05	0.000347102	NP_001042987;NP_001047819;NP_001065217;NP_001065217;NP_001065217;NP_001068328;NP_001050594;NP_001056037;NP_001043959;NP_001050669;NP_001046550;NP_001047278;NP_001051160;NP_001047284;NP_001054123;NP_001056438;NP_001056438;NP_001066552;NP_001052508;NP_001052592	Os.53353.1.S1_at;Os.4377.1.S1_at;Os.46548.2.S1_x_at;Os.46548.1.S1_at;Os.46548.2.S1_at;Os.20261.1.S1_at;Os.15692.1.S1_at;Os.51231.1.S1_at;Os.33696.1.S1_at;Os.21103.1.S1_x_at;Os.16326.1.S1_at;Os.19204.1.S1_at;Os.53266.1.S1_at;Os.11368.1.S1_at;Os.7665.1.S1_at;Os.18305.1.S1_at;Os.18305.1.S2_at;Os.22579.1.S1_at;OsAffx.3920.1.S1_at;Os.2467.1.S1_at
GO:0009991 response to extracellular stimulus	6	0.000318037	0.00136302	NP_001042987;NP_001053302;sfr2;NP_001068463;NP_001050669;NP_001062669	Os.53353.1.S1_at;Os.52541.1.S1_at;Os.26441.2.S1_at;Os.26441.2.S1_at;Os.21103.1.S1_x_at;Os.8451.1.S1_at
GO:0005978 glycogen biosynthesis	2	0.000361789	0.00144716	Q9ARI0_ORYSA;NP_001043654	Os.6732.1.S1_a_at;Os.6732.1.S1_a_at
GO:0009628 response to abiotic stimulus	24	0.000598623	0.00211279	NP_001047819;NP_001052707;NP_001048039;NP_001065217;NP_001065217;NP_001065217;NP_001053574;NP_001044169;NP_001068328;NP_001050594;NP_001056037;NP_001063712;NP_001068111;NP_001042096;NP_001042096;CAA72187;NP_001066042;NP_001047765;NP_001066607;NP_001068096;NP_001058927;NP_001053710;NP_001059755;NP_001056113;NP_001059267;NP_001044166;NP_001043904	Os.4377.1.S1_at;Os.14872.1.S1_at;Os.39505.1.S1_at;Os.46548.2.S1_x_at;Os.46548.1.S1_at;Os.46548.2.S1_at;OsAffx.26509.1.S1_s_at;Os.17437.1.S1_at;Os.20261.1.S1_at;Os.15692.1.S1_at;Os.51231.1.S1_at;Os.14125.1.S1_at;Os.52228.1.S1_at;Os.55776.1.S1_x_at;Os.55776.1.S1_at;Os.3389.2.S1_at;Os.3389.2.S1_at;Os.8149.1.S1_at;Os.10959.1.S2_at;Os.57062.1.S1_at;Os.12608.1.S1_at;Os.16906.1.S1_at;Os.15570.1.S1_at;Os…
GO:0006464 protein modification	28	0.00107983	0.00340998	NP_001041849;NP_001056148;NP_001042345;NP_001061684;NP_001064249;NP_001068111;NP_001066322;NP_001060353;NP_001042096;NP_001042096;NP_001041852;NP_001041828;NP_001041850;NP_001062969;NP_001052376;NP_001052422;NP_001054956;NP_001063441;NP_001062916;NP_001050390;NP_001043820;NP_001064126;NP_001063442;NP_001041837;NP_001060352;NP_001044463;NP_001052282;NP_001060769;NP_001059094	Os.45516.2.S1_x_at;Os.49658.1.S1_at;Os.1411.1.S1_at;Os.26928.1.S1_at;Os.23327.2.S1_a_at;Os.52228.1.S1_at;Os.53427.1.S1_at;Os.6898.1.S1_at;Os.55776.1.S1_x_at;Os.55776.1.S1_at;OsAffx.23090.2.S1_x_at;Os.1977.1.S1_a_at;OsAffx.23090.9.S1_x_at;Os.27174.1.A1_at;Os.27099.1.S1_at;Os.27036.1.S1_at;OsAffx.4329.1.S1_at;Os.51022.1.A1_at;Os.26900.1.A1_at;Os.26892.1.A1_at;Os.41771.1.S1_at;Os.46730.1.S1_at;Os.39…
GO:0007585 respiratory gaseous exchange	1	0.0103157	0.0221051	AOX1c	OsAffx.10756.1.S1_x_at
GO:0009607 response to biotic stimulus	18	0.0122939	0.0254356	NP_001047819;NP_001059389;NP_001058662;NP_001045595;NP_001053302;NP_001054741;sfr2;NP_001068463;NP_001068111;NP_001042096;NP_001042096;CAA72187;NP_001066042;NP_001046678;NP_001050059;NP_001060630;NP_001068096;NP_001059239;NP_001065474	Os.4377.1.S1_at;Os.49096.1.S1_at;Os.23434.1.S1_at;Os.51105.1.S1_s_at;Os.52541.1.S1_at;Os.55284.1.S1_at;Os.26441.2.S1_at;Os.26441.2.S1_at;Os.52228.1.S1_at;Os.55776.1.S1_x_at;Os.55776.1.S1_at;Os.3389.2.S1_at;Os.3389.2.S1_at;OsAffx.12146.1.S1_at;Os.11561.2.S1_a_at;Os.11770.1.S1_at;Os.57062.1.S1_at;Os.27175.1.S1_a_at;Os.50990.1.S1_at
GO:0009231 riboflavin biosynthesis	1	0.012878	0.025756	Q84PC2_ORYSA	Os.7480.1.S1_x_at
GO:0006350 transcription	15	0.0256792	0.0492172	NP_001054547;NP_001063185;NP_001063184;NP_001063712;CAA72187;NP_001066042;NP_001043662;NP_001047765;NP_001044885;NP_001054956;NP_001068096;P0712E02.9;NP_001043422;O82117_ORYSA;NP_001062643	OsAffx.26722.2.S1_s_at;Os.48082.1.S1_at;Os.25606.1.S1_at;Os.14125.1.S1_at;Os.3389.2.S1_at;Os.3389.2.S1_at;Os.41164.1.S1_at;Os.8149.1.S1_at;Os.34471.1.S1_at;OsAffx.4329.1.S1_at;Os.57062.1.S1_at;Os.30657.1.S1_at;Os.30657.1.S1_at;Os.3399.1.S1_at;Os.3399.1.S1_at
GO:0005975 carbohydrate metabolism	10	0.0262492	0.0492172	NP_001042987;P0684E06.23;NP_001043772;NP_001065217;NP_001065217;NP_001065217;NP_001068328;NP_001050594;NP_001056037;NP_001049664;NP_001049664;NP_001050669;NP_001042358	Os.53353.1.S1_at;Os.171.1.S1_at;Os.171.1.S1_at;Os.46548.2.S1_x_at;Os.46548.1.S1_at;Os.46548.2.S1_at;Os.20261.1.S1_at;Os.15692.1.S1_at;Os.51231.1.S1_at;Os.11756.1.S1_s_at;Os.11756.1.S1_at;Os.21103.1.S1_x_at;Os.27513.1.A1_a_at
GO:0009056 catabolism	9	0.0434457	0.076669	NP_001042987;NP_001053574;NP_001044169;NP_001050669;NP_001059755;NP_001056113;NP_001059267;NP_001044166;NP_001043904	Os.53353.1.S1_at;OsAffx.26509.1.S1_s_at;Os.17437.1.S1_at;Os.21103.1.S1_x_at;Os.15570.1.S1_at;Os.51124.1.S1_at;Os.14631.1.S1_at;Os.32721.1.S1_at;Os.36960.1.S1_at
GO:0006118 electron transport	9	0.0533637	0.0914806	NP_001065217;NP_001065217;NP_001065217;0sFRO1;NP_001052896;NP_001060763;NP_001068328;NP_001050594;NP_001056037;NP_001068004;NP_001061060	Os.46548.2.S1_x_at;Os.46548.1.S1_at;Os.46548.2.S1_at;Os.14145.1.A1_at;Os.14145.1.A1_at;Os.8012.1.S1_at;Os.20261.1.S1_at;Os.15692.1.S1_at;Os.51231.1.S1_at;Os.14791.1.S1_at;Os.8000.1.S1_at
GO:0030154 cell differentiation	6	0.0603245	0.100541	NP_001068111;NP_001042096;NP_001042096;NP_001062969;NP_001050390;NP_001043820;NP_001063442	Os.52228.1.S1_at;Os.55776.1.S1_x_at;Os.55776.1.S1_at;Os.27174.1.A1_at;Os.26892.1.A1_at;Os.41771.1.S1_at;Os.39294.1.S1_at
GO:0015979 photosynthesis	2	0.0629749	0.102121	NP_001063275;NP_001063275;NP_001048216	Os.52535.1.S1_x_at;Os.52535.1.S1_at;Os.8514.1.S1_at
GO:0008219 cell death	4	0.0871843	0.135573	CAA72187;NP_001066042;NP_001068096;NP_001064659	Os.3389.2.S1_at;Os.3389.2.S1_at;Os.57062.1.S1_at;Os.7496.1.S1_a_at
GO:0009908 flower development	5	0.0881222	0.135573	NP_001068111;NP_001042096;NP_001042096;CAA72187;NP_001066042;NP_001068096	Os.52228.1.S1_at;Os.55776.1.S1_x_at;Os.55776.1.S1_at;Os.3389.2.S1_at;Os.3389.2.S1_at;Os.57062.1.S1_at
GO:0019748 secondary metabolism	4	0.117075	0.171329	NP_001065217;NP_001065217;NP_001065217;NP_001068328;NP_001050594;NP_001056037	Os.46548.2.S1_x_at;Os.46548.1.S1_at;Os.46548.2.S1_at;Os.20261.1.S1_at;Os.15692.1.S1_at;Os.51231.1.S1_at
GO:0007275 development	10	0.212898	0.290315	NP_001042987;NP_001053302;NP_001063712;sfr2;NP_001068463;NP_001050669;NP_001062669;NP_001065300;NP_001065901;NP_001065300;NP_001065902	Os.53353.1.S1_at;Os.52541.1.S1_at;Os.14125.1.S1_at;Os.26441.2.S1_at;Os.26441.2.S1_at;Os.21103.1.S1_x_at;Os.8451.1.S1_at;Os.19752.2.S1_x_at;OsAffx.18738.1.S1_x_at;Os.19752.1.S1_at;Os.25496.1.S1_at
GO:0006457 protein folding	1	0.224425	0.299233	NP_001064126	Os.46730.1.S1_at
GO:0006259 DNA metabolism	7	0.293776	0.36722	NP_001063763;NP_001042345;NP_001065027;NP_001058278;NP_001047865;NP_001066322;NP_001061100	Os.28421.1.S1_at;Os.1411.1.S1_at;Os.54568.1.S1_x_at;Os.53365.1.S1_at;Os.11566.1.S1_at;Os.53427.1.S1_at;Os.6294.1.S1_at
GO:0030001 metal ion transport	1	0.309904	0.379474	NP_001064322	Os.5438.1.S1_at
GO:0000003 reproduction	4	0.345888	0.399101	NP_001052538;NP_001052538;CAA72187;NP_001066042;NP_001068096	Os.8413.2.A1_at;Os.8413.2.A1_x_at;Os.3389.2.S1_at;Os.3389.2.S1_at;Os.57062.1.S1_at
GO:0009605 response to external stimulus	5	0.460198	0.484419	NP_001042987;NP_001047819;NP_001050669;NP_001063317;NP_001050530	Os.53353.1.S1_at;Os.4377.1.S1_at;Os.21103.1.S1_x_at;Os.6037.2.S1_x_at;Os.20541.1.S1_at
GO:0009653 morphogenesis	2	0.511163	0.528789	NP_001068111;NP_001042096;NP_001042096	Os.52228.1.S1_at;Os.55776.1.S1_x_at;Os.55776.1.S1_at
GO:0006468 protein amino acid phosphorylation	2	0.719334	0.664103	NP_001064126;Q7XJ40_ORYSA	Os.46730.1.S1_at;Os.38421.1.S1_at
GO:0009791 post-embryonic development	2	0.831031	0.666667	NP_001042987;NP_001050669	Os.53353.1.S1_at;Os.21103.1.S1_x_at
GO:0045045 secretory pathway	9	0.851114	0.666667	NP_001050362;NP_001054033;NP_001058172;NP_001058172;NP_001042175;NP_001042260;NP_001068412;NP_001041828;NP_001041837;NP_001052282	Os.50865.1.S1_at;Os.24768.1.S1_x_at;Os.52428.1.S1_x_at;Os.52428.2.S1_at;Os.26732.1.S1_at;Os.9853.2.S1_x_at;Os.6129.1.S1_at;Os.1977.1.S1_a_at;Os.45531.1.S1_at;Os.23398.1.S1_at
GO:0016043 cell organization and biogenesis	2	0.92397	0.666667	NP_001042345;NP_001066322	Os.1411.1.S1_at;Os.53427.1.S1_at
GO:0006412 protein biosynthesis	1	0.972859	0.666667	NP_001055378	OsAffx.27098.1.S1_at
GO:0006810 transport	14	0.972936	0.666667	NP_001067793;NP_001052491;NP_001058875;NP_001050217;NP_001045595;NP_001049585;NP_001060546;NP_001042365;NP_001044336;NP_001063317;NP_001050530;NP_001065781;NP_001065333;NP_001059239	Os.11670.1.S1_at;Os.11469.1.S1_at;Os.11674.1.S1_at;Os.52960.1.S1_x_at;Os.51105.1.S1_s_at;Os.11804.1.S1_at;Os.21410.2.S1_x_at;Os.33762.1.S1_at;Os.11990.1.S1_a_at;Os.6037.2.S1_x_at;Os.20541.1.S1_at;Os.49423.1.S1_at;Os.22427.1.S1_at;Os.27175.1.S1_a_at
GO:0008152 metabolism	41	0.989034	0.666667	NP_001042987;NP_001047819;P0684E06.23;NP_001043772;NP_001067327;NP_001066432;NP_001044951;NP_001041849;NP_001047030;NP_001063409;NP_001053574;NP_001044169;NP_001052896;NP_001064996;NP_001043027;NP_001060765;NP_001050628;NP_001059974;NP_001041775;NP_001041776;NP_001050669;OsCPS;NP_001041852;NP_001041828;NP_001066607;NP_001041850;NP_001050390;NP_001041837;NP_001043533;NP_001047017;NP_001061691;NP_0…	Os.53353.1.S1_at;Os.4377.1.S1_at;Os.171.1.S1_at;Os.171.1.S1_at;Os.39257.1.S1_at;Os.53004.1.S1_at;Os.30033.1.S1_at;Os.45516.2.S1_x_at;OsAffx.12324.1.S1_at;Os.19131.1.A1_at;OsAffx.26509.1.S1_s_at;Os.17437.1.S1_at;Os.14145.1.A1_at;Os.50632.1.S1_x_at;Os.17002.1.S1_at;Os.5629.1.S1_at;Os.9511.1.S1_at;Os.27580.1.S1_at;Os.32454.1.S1_at;Os.1000.1.S1_at;Os.21103.1.S1_x_at;Os.16326.1.S1_at;OsAffx.23090.2.S1…
GO:0006091 generation of precursor metabolites and energy	1	0.997174	0.666667	NP_001042358	Os.27513.1.A1_a_at
GO:0009987 cellular process	46	0.999962	0.666667	NP_001042987;NP_001047819;NP_001041849;NP_001052707;NP_001065217;NP_001065217;NP_001065217;NP_001053574;NP_001044169;NP_001052988;NP_001067517;NP_001052896;NP_001068328;NP_001050594;NP_001056037;NP_001043959;NP_001049664;NP_001049664;NP_001050628;NP_001055757;NP_001044143;NP_001059974;NP_001050669;NP_001046550;NP_001060353;NP_001041852;NP_001041828;NP_001041850;NP_001054956;NP_001062916;NP_001050…	Os.53353.1.S1_at;Os.4377.1.S1_at;Os.45516.2.S1_x_at;Os.14872.1.S1_at;Os.46548.2.S1_x_at;Os.46548.1.S1_at;Os.46548.2.S1_at;OsAffx.26509.1.S1_s_at;Os.17437.1.S1_at;Os.17129.1.S1_at;Os.52283.1.S1_at;Os.14145.1.A1_at;Os.20261.1.S1_at;Os.15692.1.S1_at;Os.51231.1.S1_at;Os.33696.1.S1_at;Os.11756.1.S1_s_at;Os.11756.1.S1_at;Os.9511.1.S1_at;Os.7480.1.S1_x_at;Os.49277.1.S1_at;Os.27580.1.S1_at;Os.21103.1.S1_…
GO:0006139 nucleobase, nucleoside, nucleotide and nucleic acid metabolism	1	1	0.666667	NP_001044951	Os.30033.1.S1_at
GO:0007582 physiological process	36	1	0.666667	NP_001042987;NP_001053302;NP_001056148;NP_001042345;NP_001065217;NP_001065217;NP_001065217;NP_001054741;NP_001068328;NP_001050594;NP_001056037;NP_001063712;NP_001064249;sfr2;NP_001068463;NP_001068111;NP_001068363;NP_001050669;NP_001062669;NP_001046550;NP_001042096;NP_001042096;NP_001041852;NP_001052538;NP_001052538;CAA72187;NP_001066042;NP_001062969;NP_001052376;NP_001052422;NP_001063441;NP_00105…	Os.53353.1.S1_at;Os.52541.1.S1_at;Os.49658.1.S1_at;Os.1411.1.S1_at;Os.46548.2.S1_x_at;Os.46548.1.S1_at;Os.46548.2.S1_at;Os.55284.1.S1_at;Os.20261.1.S1_at;Os.15692.1.S1_at;Os.51231.1.S1_at;Os.14125.1.S1_at;Os.23327.2.S1_a_at;Os.26441.2.S1_at;Os.26441.2.S1_at;Os.52228.1.S1_at;Os.27592.2.S1_at;Os.21103.1.S1_x_at;Os.8451.1.S1_at;Os.16326.1.S1_at;Os.55776.1.S1_x_at;Os.55776.1.S1_at;OsAffx.23090.2.S1_x…
GO:0008150 biological_process	36	1	0.666667	NP_001041849;NP_001053574;NP_001044169;NP_001054741;NP_001052896;NP_001064249;NP_001068111;NP_001060353;NP_001042096;NP_001042096;NP_001041852;NP_001041828;CAA72187;NP_001066042;NP_001047765;NP_001067500;NP_001041850;NP_001052376;NP_001052422;NP_001054956;NP_001062916;NP_001050390;NP_001043820;NP_001064126;NP_001041837;NP_001068096;NP_001060352;NP_001044463;NP_001052282;NP_001067547;NP_001060769;…	Os.45516.2.S1_x_at;OsAffx.26509.1.S1_s_at;Os.17437.1.S1_at;Os.55284.1.S1_at;Os.14145.1.A1_at;Os.23327.2.S1_a_at;Os.52228.1.S1_at;Os.6898.1.S1_at;Os.55776.1.S1_x_at;Os.55776.1.S1_at;OsAffx.23090.2.S1_x_at;Os.1977.1.S1_a_at;Os.3389.2.S1_at;Os.3389.2.S1_at;Os.8149.1.S1_at;Os.57156.1.S1_at;OsAffx.23090.9.S1_x_at;Os.27099.1.S1_at;Os.27036.1.S1_at;OsAffx.4329.1.S1_at;Os.26900.1.A1_at;Os.26892.1.A1_at;O…

## Sheet: 2c
Down-regulated ethylene synthesis related genes in transgenic rice plants overexpressing OsDERF1
Gene/Locus IDc	ProbeSetIDa	Fold Changeb
OsACS2/Os04g48850	Os.49507.1.S1_at	-2.25
OsACS6/Os06g03990	Os.16220.1.A1_at	-1.41
OsACO2/Os02g53180	Os.12268.1.S1_at	-1.19
OsACO3/Os09g27750	Os.12201.1.S1_at	-1.37
a Describes name of probe set on Affymetrix Rice GeneChip.
b Fold change measures the relative expression level for each probe ID between OsDERF1-OE and wild type.
c Locus ID from TIGR rice annotation relaese 5.0.
