# Supplementary material for: Transcriptional Activation of OsDERF1 in OsERF3 and OsAP2-39 Negatively Modulates Ethylene Synthesis and Drought Tolerance in Rice
Source: PLoS One. 2011 Sep 26;6(9):e25216. doi: 10.1371/journal.pone.0025216 (PMC3180291; doi:10.1371/journal.pone.0025216)
Supplement: Table S3 — Up-regulated genes of OsDERF1 in Affymetrix GeneChip. (XLS) [file pone.0025216.s011.xls]

## Sheet: 3a
Supplemental Table 3 Up-regulated genes in transgenic rice plants overexpressing OsDERF1
ProbeSetIDa	Score(d)	q-value(%)	Fold Changeb	Gene name	Locus IDc	Annotation
Os.49249.1.S1_at	19.9036	0	369.944	Os02g0765600	LOC_Os02g52710	Alpha-amylase precursor (EC 3.2.1.1) (1,4-alpha-D-glucan glucanohydrolase) (Isozyme 1B).
Os.10651.1.S1_at	6.27069	0	98.7854	Os02g0629800	LOC_Os02g41904	Cp-thionin.
Os.50846.1.S1_s_at	3.16506	0.588469	57.6311	Os01g0201600	LOC_Os01g10490	Conserved hypothetical protein.
Os.151.2.S1_at	10.0167	0	55.8837	Os03g0727000	LOC_Os03g51690	Homeobox 20.
Os.6606.1.S1_at	8.10845	0	54.2921	Os11g0255300	LOC_Os11g14900	Peptidase C1A, papain family protein.
Os.53609.1.S1_s_at	3.1333	0.607922	51.8776	Os01g0201600	LOC_Os01g10490	Conserved hypothetical protein.
Os.50022.1.S1_at	16.7143	0	45.5466	Os03g0700200	LOC_Os03g49310	Somatomedin B domain containing protein.
Os.55868.1.S1_at	6.46818	0	42.8209	Os05g0298700	LOC_Os05g23350	Xylan endohydrolase isoenzyme X-I (EC 3.2.1.8).
Os.50483.1.S1_at	3.48382	0.583024	30.2402	Os04g0507700	LOC_Os04g42860	Lipolytic enzyme, G-D-S-L family protein.
Os.45916.1.S1_x_at	2.57643	0.840148	29.24	Os01g0251400	LOC_Os01g14850	Hypothetical protein.
Os.50790.1.S1_at	14.2485	0	27.4811	Os03g0733600	LOC_Os03g52320	SSXT family protein.
Os.18450.1.S1_s_at	3.24238	0.583024	25.2316	Os05g0419800	LOC_Os05g34700	Lipolytic enzyme, G-D-S-L family protein.
Os.4181.1.S1_at	20.8748	0	23.3475	Os01g0907600	LOC_Os01g67980	Cysteine endopeptidase.
Os.33211.1.S1_at	7.52328	0	22.2045	Os09g0457800	LOC_Os09g28420	Alpha-amylase isozyme 3C precursor (EC 3.2.1.1) (1,4-alpha-D-glucan glucanohydrolase).
Os.1564.1.S1_at	6.93324	0	21.0972	Os01g0327500	LOC_Os01g22380	Conserved hypothetical protein.
Os.46435.1.S1_s_at	3.79183	0.416193	20.0597	Os04g0465300	LOC_Os04g39110	Gibberellin regulated protein family protein.
Os.10246.2.S1_at	4.32552	0.279896	19.2091	Os05g0438700	LOC_Os05g36280	Histone H3.
Os.2254.1.S1_at	7.14765	0	18.898	Os07g0129700	LOC_Os07g03770	OSH15 protein (Homeobox gene).
Os.11513.1.S1_at	5.24985	0	17.8603	Os12g0569200	LOC_Os12g38140	Hypothetical protein.
Os.7566.1.S1_at	2.79036	0.741005	17.7996	Os04g0631200	LOC_Os04g53950	Xyloglucan endotransglycosylase (Fragment).
Os.9962.1.S1_s_at	2.04964	1.82703	17.2169	Os01g0251400	LOC_Os01g14850	Hypothetical protein.
Os.12170.1.S1_at	4.04684	0.315922	16.5553	Os03g0683800	LOC_Os03g47940	Proline-rich protein APG-like.
Os.26082.1.S1_s_at	5.40047	0	15.8508	Os02g0258200	LOC_Os02g15810	HMG1/2 (high mobility group) box family protein.
Os.4968.1.S1_at	5.32631	0	15.6665	Os06g0553800	LOC_Os06g36010	Plastocyanin-like domain containing protein.
Os.14372.1.S1_at	4.19455	0.279896	15.3923	Os03g0134900	LOC_Os03g04220	Glutathione S-transferase GSTF14 (Fragment).
Os.4162.1.S1_at	16.4266	0	15.2009	Os05g0129700	LOC_Os05g03884	Homeobox protein rough sheath 1.
Os.6219.1.S1_at	9.73742	0	15.0215	Os04g0536300	---	YABBY protein family protein.
Os.37931.1.S1_at	3.43776	0.583024	14.9439	Os11g0155900	LOC_Os11g05730	Histone H3.
Os.32592.1.S1_at	4.33232	0.279896	14.6481	Os07g0408500	LOC_Os07g22580	Rho GTPase activation protein domain containing protein.
Os.49751.1.S1_at	6.89261	0	14.5012	Os03g0729500	LOC_Os03g51970	Growth-regulating factor 6.
Os.613.1.S1_a_at	4.66597	0.128317	14.3406	Os01g0191800	LOC_Os01g09580	Serine/threonine-protein kinase 12 (EC 2.7.1.37) (Aurora-B) (Fragment).
Os.23221.1.A1_at	6.8166	0	14.2751	Os12g0289600	LOC_Os12g19180	Hypothetical protein.
Os.51104.2.S1_at	8.76854	0	14.1434	Os06g0675200	LOC_Os06g46250	Proteophosphoglycan precursor (Fragment).
Os.22796.1.S1_at	8.70057	0	14.0272	Os03g0674700	LOC_Os03g47140	Growth-regulating factor 3.
Os.2693.2.S1_at	4.61286	0.128317	13.8597	Os06g0726800	LOC_Os06g51110	G2/mitotic-specific cyclin 2 (B-like cyclin) (CycOs2).
Os.14770.1.S1_at	2.79693	0.741005	13.7706	Os03g0286500	LOC_Os03g17760	RNA-binding region containing protein 1 (HSRNASEB) (ssDNA binding protein SEB4) (CLL-associated antigen KW-5). Splice isoform 2.
OsAffx.27244.1.S1_x_at	5.00446	0.0745517	13.5757	Os05g0476200	LOC_Os05g39850	Replication origin activator 2.
Os.47815.1.A1_at	7.61787	0	13.4872	None	LOC_Os12g29980	atGRF2, putative, expressed
Os.24851.1.S1_at	7.58032	0	13.3911	Os02g0537400	LOC_Os02g33420	Chaperonin clpA/B family protein.
Os.16607.1.S1_at	5.53079	0	13.1942	Os08g0131200	LOC_Os08g03690	Plant lipid transfer protein/Par allergen family protein.
Os.24881.1.A1_at	4.80705	0.0745517	13.1719	Os05g0493500	LOC_Os05g41390	Cyclin IbZm.
Os.6275.1.S1_at	5.43263	0	13.0075	Os01g0896400	LOC_Os01g67110	Conserved hypothetical protein.
Os.48054.1.S1_at	5.20292	0.0745517	12.8139	Os09g0556800	LOC_Os09g38450	Hypothetical protein.
Os.52605.1.S1_at	4.97701	0.0745517	12.1903	Os12g0568900	LOC_Os12g38120	Thaumatin, pathogenesis-related family protein.
Os.4980.1.S1_at	2.61874	0.80458	12.0843	Os03g0807700	LOC_Os03g59300	Protein of unknown function DUF642 family protein.
Os.18623.1.S1_at	2.67932	0.794333	11.9641	Os03g0138200	LOC_Os03g04530	Cytochrome P450 family protein.
Os.7351.1.S1_at	3.78001	0.416193	11.8967	Os01g0864000	LOC_Os01g64430	Conserved hypothetical protein.
Os.5831.1.S1_at	4.70724	0.128317	11.7719	Os01g0756900	LOC_Os01g55220	Conserved hypothetical protein.
Os.9827.1.S1_at	2.44436	1.00721	11.7707	Os01g0550800	LOC_Os01g37000	Protein of unknown function DUF239 domain containing protein.
Os.51451.1.S1_at	3.41827	0.583024	11.5557	Os07g0604600	LOC_Os07g41340	B12D family protein.
Os.23359.1.S1_at	3.81681	0.416193	11.5381	Os05g0476200	LOC_Os05g39850	Replication origin activator 2.
Os.32680.1.S1_at	3.35853	0.583024	11.2776	Os07g0145400	LOC_Os07g05190	Protein kinase domain containing protein.
Os.4320.1.S1_at	4.13692	0.315922	11.1016	Os03g0128300	LOC_Os03g03630	Hypothetical protein.
Os.49664.1.S1_at	4.96737	0.0745517	10.9756	Os03g0329200	LOC_Os03g21160	Zn-finger, C-x8-C-x5-C-x3-H type domain containing protein.
Os.48351.1.S1_at	5.65265	0	10.8815	Os03g0709100	LOC_Os03g50140	Basic blue protein (Cusacyanin) (Plantacyanin) (CBP).
OsAffx.3586.1.S1_s_at	4.97262	0.0745517	10.8009	Os03g0736500	LOC_Os03g52650	Syntaxin-related protein KNOLLE (Syntaxin 111) (AtSYP111).
Os.36264.1.S1_at	7.02721	0	10.401	Os01g0739700	LOC_Os01g53750	Glycoside hydrolase, family 17 protein.
Os.2344.1.S1_at	4.30517	0.279896	10.38	Os10g0418000	LOC_Os10g28230	Histone H2A.F/Z (At3g54560).
Os.18364.1.S1_at	4.22371	0.279896	10.2169	Os04g0576900	LOC_Os04g48760	Protein kinase domain containing protein.
Os.46471.1.S1_at	5.4279	0	10.1657	Os10g0347000	LOC_Os10g20650	Conserved hypothetical protein.
Os.47972.1.S1_at	4.21241	0.279896	10.1477	Os01g0931200	LOC_Os01g70560	ARM repeat fold domain containing protein.
OsAffx.17422.1.S1_at	3.28323	0.583024	10.1425	Os08g0506400	LOC_Os08g39590	Protein kinase domain containing protein.
Os.8666.1.S1_at	1.86379	2.48979	10.1419	Os02g0816200	LOC_Os02g57110	Lipolytic enzyme, G-D-S-L family protein.
Os.6291.1.S1_at	3.27368	0.583024	10.0933	Os06g0691200	LOC_Os06g47600	Thaumatin-like protein precursor.
Os.9551.1.S1_at	4.51948	0.182216	10.08	Os05g0512600	LOC_Os05g43690	Conserved hypothetical protein.
Os.50640.1.S1_at	5.9374	0	10.0758	Os04g0413500	LOC_Os04g33740	Cell wall invertase 2.
Os.47320.1.A1_at	6.31331	0	9.8428	Os04g0617900	LOC_Os04g52720	Germin-like protein precursor.
Os.32943.1.S1_at	6.8375	0	9.8053	Os01g0226400	LOC_Os01g12660	AAA ATPase, central region domain containing protein.
Os.36264.1.S1_x_at	7.18146	0	9.7402	Os01g0739700	LOC_Os01g53750	Glycoside hydrolase, family 17 protein.
Os.54955.1.S1_at	6.17739	0	9.6409	Os05g0518200	LOC_Os05g44190	Conserved hypothetical protein.
Os.9159.2.S1_x_at	3.35567	0.583024	9.6351	Os06g0115700	LOC_Os06g02530	Conserved hypothetical protein.
Os.48931.1.S1_at	19.8182	0	9.5141	Os05g0207700	LOC_Os05g11750	Serine/threonine-protein kinase PBS1 (EC 2.7.1.37) (AvrPphB susceptible protein 1).
Os.57289.1.S1_at	6.72843	0	9.4897	Os12g0455000	LOC_Os12g26960	Conserved hypothetical protein.
Os.54625.1.S1_at	1.68365	3.85793	9.4331	Os12g0614600	LOC_Os12g42020	Protein kinase domain containing protein.
Os.6291.1.S1_x_at	3.07471	0.607922	9.4093	Os06g0691200	LOC_Os06g47600	Thaumatin-like protein precursor.
Os.34962.1.S1_at	4.20407	0.279896	9.3221	Os01g0561600	LOC_Os01g38110	Cytochrome P450 family protein.
Os.18572.1.S1_at	4.29799	0.279896	9.3125	Os04g0613000	LOC_Os04g52310	Zinc transporter 1 precursor (ZRT/IRT-like protein 1).
Os.49209.1.S1_at	4.18995	0.279896	9.2536	Os05g0507000	LOC_Os05g43140	Conserved hypothetical protein.
Os.20238.1.S1_s_at	5.38189	0	9.2104	Os02g0584200	LOC_Os02g37260	Conserved hypothetical protein.
Os.46477.1.S1_at	4.39446	0.279896	9.192	Os10g0416200	LOC_Os10g28060	Naringenin-chalcone synthase family protein.
Os.45916.1.S1_s_at	1.86602	2.48979	9.0335	Os01g0251400	LOC_Os01g14850	Hypothetical protein.
Os.11538.1.S1_at	4.14529	0.315922	8.8861	Os04g0496300	LOC_Os04g41900	Conserved hypothetical protein.
Os.8827.1.S1_at	5.54746	0	8.8374	Os01g0822900	LOC_Os01g60740	Lipid transfer protein.
Os.7086.1.S1_at	3.37101	0.583024	8.7798	Os07g0539400	LOC_Os07g35520	Glycoside hydrolase, family 17 protein.
Os.10246.4.S1_x_at	3.82921	0.416193	8.7465	Os06g0160100	LOC_Os06g06510	Histone H3.
Os.12988.1.S1_at	3.14778	0.588469	8.7365	Os02g0205200	LOC_Os02g11040	Protein of unknown function DUF642 family protein.
Os.47981.1.S1_at	3.69728	0.416193	8.5883	Os03g0672400	LOC_Os03g46920	Conserved hypothetical protein.
Os.10246.3.S1_at	3.54641	0.45324	8.523	None	LOC_Os06g06460	histone H3, putative, expressed
Os.51225.1.S1_at	5.12205	0.0745517	8.5081	Os04g0127300	LOC_Os04g03810	Peptidase S8 and S53, subtilisin, kexin, sedolisin domain containing protein.
OsAffx.2978.2.S1_s_at	10.1294	0	8.4987	Os05g0129700	LOC_Os05g03884	Homeobox protein rough sheath 1.
Os.9421.1.S1_at	5.55248	0	8.3981	Os10g0191300	LOC_Os10g11500	Type-1 pathogenesis-related protein.
Os.47700.1.A1_at	3.7051	0.416193	8.2651	Os05g0394200	LOC_Os05g32760	Protein of unknown function DUF630 domain containing protein.
Os.18577.1.S1_at	4.84568	0.0745517	8.2082	Os03g0577100	LOC_Os03g38010	Nuf2 family protein.
OsAffx.14326.1.S1_s_at	6.63921	0	8.1669	Os04g0574200	LOC_Os04g48490	Fasciclin-like arabinogalactan protein 10 precursor.
Os.12915.1.S1_at	3.56367	0.45324	8.1455	Os10g0577400	LOC_Os10g42660	Conserved hypothetical protein.
OsAffx.26779.2.S1_at	8.86243	0	8.0162	Os05g0255800	LOC_Os05g16640	Non-protein coding transcript, uncharacterized transcript.
Os.45953.1.S1_at	3.65619	0.420277	7.9215	Os01g0577600	LOC_Os01g39600	Protein kinase domain containing protein.
Os.49195.1.S1_at	3.93407	0.415915	7.8911	Os03g0221500	LOC_Os03g12140	Glycoside hydrolase, family 17 protein.
Os.55906.1.S1_at	3.63113	0.420277	7.8881	Os02g0586000	LOC_Os02g37380	Conserved hypothetical protein.
Os.11347.1.S1_at	4.15004	0.315922	7.8342	Os01g0805600	LOC_Os01g59120	Cyclin IaZm (Fragment).
Os.7600.1.S1_at	7.3118	0	7.8092	Os08g0512700	LOC_Os08g40180	3-hydroxy-3-methylglutaryl coenzyme A reductase (EC 1.1.1.34) (Fragment).
Os.34202.1.S2_at	4.02983	0.367605	7.7565	Os02g0699700	LOC_Os02g47150	DNA topoisomerase II.
Os.23119.1.S1_at	3.59442	0.45324	7.7173	Os03g0135200	LOC_Os03g04250	Glutathione S-transferase GST 9 (EC 2.5.1.18).
Os.5060.1.S1_at	3.96556	0.386552	7.7033	Os08g0512600	LOC_Os08g40170	Protein cdc2 kinase.
Os.48072.1.S1_at	3.02201	0.642733	7.6901	Os02g0797400	LOC_Os02g55410	MCM protein 5 family protein.
Os.15269.1.S1_at	4.29655	0.279896	7.6821	Os03g0135100	LOC_Os03g04240	Glutathione S-transferase GSTF15.
Os.50746.1.S1_at	2.9465	0.693942	7.6107	Os02g0730400	LOC_Os02g49770	Conserved hypothetical protein.
Os.23151.1.S1_at	3.92646	0.415915	7.6011	Os01g0237500	LOC_Os01g13610	Hypothetical protein.
OsAffx.7332.1.S1_at	7.28268	0	7.5926	Os11g0591800	LOC_Os11g37940	Wound-induced protein WIN2 precursor.
Os.49574.1.S1_at	6.99478	0	7.5507	Os03g0110500	LOC_Os03g01980	Conserved hypothetical protein.
OsAffx.13543.1.S1_s_at	5.98125	0	7.5216	Os03g0803100	LOC_Os03g58850	Hypothetical protein.
OsAffx.19820.1.S1_at	5.19487	0.0745517	7.4523	Os12g0441300	LOC_Os12g25450	O-methyltransferase, family 2 protein.
Os.8682.1.S1_at	4.58184	0.128317	7.3977	Os10g0169200	LOC_Os10g08780	Conserved hypothetical protein.
Os.6423.1.S1_at	3.05476	0.623321	7.3853	Os08g0503000	LOC_Os08g39330	Conserved hypothetical protein.
Os.32943.2.S1_x_at	4.93182	0.0745517	7.3153	Os01g0226400	LOC_Os01g12660	AAA ATPase, central region domain containing protein.
Os.45920.1.S1_at	4.98649	0.0745517	7.2727	Os03g0105600	LOC_Os03g01530	Tubulin beta-1 chain (Beta-1 tubulin).
Os.51106.1.S1_at	3.09341	0.607922	7.2562	Os06g0256900	LOC_Os06g14540	Endo-beta-1,4-glucanase precursor (EC 3.2.1.4).
Os.40422.1.S1_at	3.81726	0.416193	7.2077	Os05g0113900	LOC_Os05g02300	Histone H2A.
Os.7567.1.S1_at	4.28547	0.279896	7.2064	Os10g0554800	LOC_Os10g40614	Plant lipid transfer/seed storage/trypsin-alpha amylase inhibitor domain containing protein.
Os.7316.1.S1_at	5.11935	0.0745517	7.2011	None	LOC_Os03g17164	125 kDa kinesin-related protein, putative, expressed
Os.23187.1.S1_at	4.09549	0.315922	7.1775	Os04g0104900	LOC_Os04g01470	Caffeic acid 3-O-methyltransferase (EC 2.1.1.68) (S-adenosysl-L- methionine:caffeic acid 3-O-methyltransferase) (COMT) (CAOMT).
Os.46891.1.S1_at	7.11269	0	7.1409	Os10g0422200	LOC_Os10g28630	Homocysteine S-methyltransferase 3 (EC 2.1.1.10) (S- methylmethionine:homocysteine methyltransferase 3) (SMM:Hcy S- methyltransferase 3) (ZmHMT-3).
Os.4223.1.S1_s_at	3.35729	0.583024	7.124	Os06g0168700	LOC_Os06g07220	Prolin rich protein.
Os.23154.1.S1_at	4.95769	0.0745517	7.0691	Os02g0740400	LOC_Os02g50690	Lipolytic enzyme, G-D-S-L family protein.
Os.11015.1.S1_at	3.62346	0.45324	7.0397	Os03g0770900	LOC_Os03g56070	Hypothetical protein.
Os.47313.1.A1_at	3.90601	0.415915	7.0307	Os01g0868300	LOC_Os01g64820	DNA polymerase alpha catalytic subunit (EC 2.7.7.7).
Os.18664.1.S1_x_at	4.23081	0.279896	7.0036	Os01g0946600	LOC_Os01g71820	Glucan endo-1,3-beta-glucosidase GV (EC 3.2.1.39) ((1->3)-beta-glucan endohydrolase GV) ((1->3)-beta-glucanase isoenzyme GV) (Beta-1,3- endoglucanase GV).
OsAffx.32171.3.S1_at	3.14798	0.588469	6.9812	Os12g0630500	LOC_Os12g43490	Antifungal protein R (Fragment).
Os.5985.1.S1_at	2.83153	0.741005	6.8681	Os09g0548200	LOC_Os09g37600	Peptidoglycan-binding LysM domain containing protein.
Os.48703.1.S1_at	3.55021	0.45324	6.8195	Os09g0547200	LOC_Os09g37510	Eukaryotic protein of unknown function DUF292 domain containing protein.
Os.54077.1.S1_at	3.49538	0.583024	6.8166	Os12g0120000	LOC_Os12g02710	Plant protein of unknown function DUF936 family protein.
Os.49615.1.S1_at	3.03423	0.642733	6.8121	Os03g0661600	LOC_Os03g45960	Alpha-amylase/trypsin inhibitor (Antifungal protein).
OsAffx.20305.1.S1_at	2.75972	0.743051	6.8077	Os10g0439800	LOC_Os10g30390	Cytochrome P450 family protein.
Os.4612.1.S1_at	5.71502	0	6.7811	Os03g0167000	LOC_Os03g07100	Hypothetical protein.
Os.7771.1.S1_at	2.57214	0.878719	6.7552	Os06g0643500	LOC_Os06g43600	ADR11 protein (Fragment).
Os.23212.1.S1_at	4.43101	0.279896	6.7389	Os12g0638100	LOC_Os12g44090	Receptor-like protein kinase.
Os.2347.1.S1_a_at	3.05853	0.623321	6.7223	Os02g0776900	LOC_Os02g53690	Growth-regulating factor 1.
Os.20289.1.S1_at	6.62147	0	6.7118	Os11g0592100	LOC_Os11g37960	Barwin.
Os.28139.1.S1_at	4.92531	0.0745517	6.7068	Os01g0839900	LOC_Os01g62260	Osmotin-like protein precursor.
Os.32141.1.S1_at	3.68199	0.416193	6.7066	Os03g0703100	LOC_Os03g49610	Beta-glucosidase.
Os.6028.1.S1_at	3.65257	0.420277	6.6957	Os04g0486500	LOC_Os04g40940	Mitotic spindle checkpoint protein MAD2.
Os.12191.1.S1_x_at	3.14887	0.588469	6.6774	Os03g0233900	LOC_Os03g13140	Non-symbiotic hemoglobin 1 (rHb1) (ORYsa GLB1a).
Os.51733.1.S1_x_at	16.2495	0	6.6637	Os05g0255800	LOC_Os05g16640	Non-protein coding transcript, uncharacterized transcript.
Os.49192.1.S1_at	3.32203	0.583024	6.6128	Os12g0273700	LOC_Os12g17530	Hypothetical protein.
Os.50062.1.S1_at	3.66151	0.420277	6.6083	Os03g0335500	LOC_Os03g21730	Protein kinase domain containing protein.
Os.54291.1.S1_at	4.85347	0.0745517	6.575	Os11g0641500	LOC_Os11g42200	Multicopper oxidase, type 1 domain containing protein.
Os.18607.1.S1_at	5.91492	0	6.5157	Os09g0466100	LOC_Os09g29100	Cyclin, N-terminal domain containing protein.
Os.37152.1.S1_at	2.90227	0.719163	6.4616	Os01g0133200	LOC_Os01g04170	Conserved hypothetical protein.
Os.57017.1.S1_at	5.2795	0	6.452	Os02g0302900	LOC_Os02g19990	Reticulon family protein.
Os.51401.1.S1_at	9.4005	0	6.4174	Os08g0390700	LOC_Os08g30100	2-oxoglutarate-dependent oxygenase.
Os.48287.1.S1_at	4.4421	0.279896	6.4094	Os04g0459000	LOC_Os04g38570	MDR-like ABC transporter.
Os.5770.1.S1_at	3.38424	0.583024	6.3754	Os04g0504200	LOC_Os04g42540	Conserved hypothetical protein.
Os.9590.1.S1_at	4.19632	0.279896	6.138	Os12g0502300	LOC_Os12g31810	Cyclin A2.
Os.37328.1.S1_at	5.72018	0	6.1273	Os01g0957600	LOC_Os01g72740	Elicitor-inducible cytochrome P450.
Os.5767.1.S1_at	2.60883	0.840148	6.1249	Os08g0101100	LOC_Os08g01100	HMG1/2 (high mobility group) box family protein.
Os.54830.1.S1_at	4.96084	0.0745517	6.0997	Os02g0166800	LOC_Os02g07030	Ribulose bisphosphate carboxylase, large chain family protein.
Os.9782.1.S1_at	1.8835	2.31405	6.0679	Os09g0363900	LOC_Os09g19930	Mandelonitrile lyase-like protein.
Os.51763.1.S1_x_at	4.30577	0.279896	6.0416	Os01g0226700	LOC_Os01g12690	Uncharacterized plant-specific domain containing protein.
Os.56554.1.S1_at	7.72363	0	6.0393	Os09g0535200	LOC_Os09g36470	Conserved hypothetical protein.
Os.54511.1.S1_at	2.63702	0.80458	6.0284	Os11g0186900	LOC_Os11g08380	1-aminocyclopropane-1-carboxylate oxidase.
Os.247.1.S1_at	4.18365	0.279896	6.0243	Os01g0273100	LOC_Os01g16650	Cyclin-selective ubiquitin carrier protein E2-C.
Os.53667.1.S1_at	8.04187	0	5.9983	Os06g0546500	LOC_Os06g35480	Peroxidase.
Os.15139.1.S1_at	3.52935	0.515571	5.9694	Os07g0417200	LOC_Os07g23430	Delta-12 oleate desaturase.
Os.28462.1.S1_s_at	4.8756	0.0745517	5.9602	Os12g0114500	LOC_Os12g02290	Nonspecific lipid-transfer protein (LTP) (Fragment).
OsAffx.29230.1.S1_at	4.655	0.128317	5.9532	Os08g0260400	LOC_Os08g16030	Basic helix-loop-helix dimerisation region bHLH domain containing protein.
Os.32417.1.S1_at	3.14774	0.588469	5.9313	Os01g0821900	LOC_Os01g60670	Protein kinase domain containing protein.
Os.40059.1.S1_at	3.24776	0.583024	5.9252	Os02g0831400	LOC_Os02g58470	Conserved hypothetical protein.
Os.8916.1.S1_at	3.24185	0.583024	5.9227	Os02g0741800	LOC_Os02g50820	Permease 1.
Os.53511.1.S1_at	3.77127	0.416193	5.8993	Os11g0648400	LOC_Os11g42850	Hypothetical protein.
Os.57006.1.S1_at	7.152	0	5.8686	Os09g0459200	LOC_Os09g28520	Conserved hypothetical protein.
Os.12198.1.S1_at	4.94699	0.0745517	5.8579	Os06g0308300	LOC_Os06g20370	65kD microtubule associated protein.
OsAffx.27652.1.S1_x_at	2.91029	0.719163	5.8343	Os06g0266800	LOC_Os06g15620	GAST1 protein precursor.
Os.12560.1.S1_s_at	3.60642	0.45324	5.8002	Os01g0110800	LOC_Os01g02060	Leucine-rich repeat, plant specific containing protein.
Os.49949.1.S2_at	3.16288	0.588469	5.7993	Os11g0580000	LOC_Os11g37100	ARM repeat fold domain containing protein.
Os.1376.1.S1_at	3.47471	0.583024	5.7817	Os03g0214100	LOC_Os03g11540	Replication protein A1.
Os.4607.1.S1_at	3.43548	0.583024	5.7637	Os10g0543800	LOC_Os10g39740	Glutathione S-transferase.
Os.56356.1.S1_at	2.89539	0.719163	5.7253	Os11g0523700	LOC_Os11g32100	Basic helix-loop-helix dimerisation region bHLH domain containing protein.
Os.9502.1.S1_at	4.19267	0.279896	5.7246	Os03g0756300	LOC_Os03g54910	Conserved hypothetical protein.
Os.11315.1.S1_at	3.89455	0.415915	5.6556	Os02g0583700	LOC_Os02g37250	Conserved hypothetical protein.
Os.53423.1.S1_at	4.02933	0.367605	5.6532	Os02g0752300	LOC_Os02g51640	Conserved hypothetical protein.
Os.13392.1.S1_at	8.63059	0	5.6531	Os03g0563600	LOC_Os03g36560	Peroxidase 56 precursor (EC 1.11.1.7) (Atperox P56) (ATP33).
Os.33544.1.S1_at	4.2118	0.279896	5.6335	Os03g0802900	LOC_Os03g58830	MYC1.
Os.20329.1.S1_at	3.29866	0.583024	5.6134	Os05g0459400	LOC_Os05g38480	Kinesin, motor region domain containing protein.
Os.51717.1.S1_at	4.44385	0.279896	5.6042	Os02g0606700	LOC_Os02g39390	Conserved hypothetical protein.
Os.28032.1.A1_at	4.26786	0.279896	5.5875	Os01g0312800	LOC_Os01g21070	Endo-1,4-beta-glucanase precursor (EC 3.2.1.4).
Os.54829.1.S1_at	8.33056	0	5.5521	Os08g0114200	LOC_Os08g02220	Endoglucanase 1 precursor (EC 3.2.1.4) (Endo-1,4-beta-glucanase) (Abscission cellulase 1).
Os.12191.1.S1_at	2.68901	0.758772	5.5487	Os03g0233900	LOC_Os03g13140	Non-symbiotic hemoglobin 1 (rHb1) (ORYsa GLB1a).
Os.57354.1.S1_at	4.65354	0.128317	5.5296	Os04g0660000	LOC_Os04g56490	Conserved hypothetical protein.
Os.55273.1.S1_at	3.80031	0.416193	5.5225	Os04g0419100	None	Hypothetical protein.
Os.2066.1.S1_a_at	2.74566	0.758772	5.5155	Os01g0213800	LOC_Os01g11550	Transcription factor PCF5.
Os.51017.1.S1_at	3.88174	0.415915	5.489	Os04g0685200	LOC_Os04g58840	Peptidase aspartic family protein.
OsAffx.12740.1.S1_s_at	4.16236	0.315922	5.4889	Os03g0149200	LOC_Os03g05520	Nicotiana lesion-inducing like.
Os.47996.1.A1_at	3.02615	0.642733	5.4497	None	LOC_Os01g36390	DNA replication licensing factor mcm4, putative, expressed
Os.7052.1.S1_at	2.90925	0.719163	5.4248	Os02g0829100	LOC_Os02g58220	Nucleic acid-binding OB-fold domain containing protein.
Os.25578.1.S1_at	3.49946	0.515571	5.4169	Os07g0538000	LOC_Os07g35350	Beta-1,3-glucanase precursor.
Os.46507.1.S1_at	4.60252	0.128317	5.415	Os10g0547500	LOC_Os10g39980	Conserved hypothetical protein.
Os.18395.1.S1_s_at	2.46498	1.00721	5.3863	Os06g0266800	LOC_Os06g15620	GAST1 protein precursor.
Os.51967.1.S1_at	5.4336	0	5.3805	Os04g0495500	LOC_Os04g41820	Hypothetical protein.
Os.4824.1.A1_s_at	4.74239	0.128317	5.3746	Os10g0177400	LOC_Os04g46740	Pathogenicity protein PATH531-like protein.
Os.10933.1.S1_at	2.14948	1.56543	5.3456	Os01g0705200	LOC_Os01g50910	Late embryogenesis abundant protein repeat containing protein.
Os.52093.1.S1_at	4.45219	0.279896	5.3326	None	LOC_Os09g31446	expressed protein
Os.6845.1.S1_at	1.84216	2.63967	5.3041	Os10g0505500	LOC_Os10g36160	Plant lipid transfer/seed storage/trypsin-alpha amylase inhibitor domain containing protein.
Os.7382.1.S1_at	3.99346	0.386552	5.2947	Os05g0547600	LOC_Os05g46950	Conserved hypothetical protein.
Os.49679.1.S1_at	2.76189	0.743051	5.293	Os04g0517000	LOC_Os04g43670	Conserved hypothetical protein.
Os.11286.1.A1_at	6.62494	0	5.2753	Os04g0208200	LOC_Os04g13140	Cysteine proteinase.
Os.10401.1.S1_s_at	4.85476	0.0745517	5.2454	Os08g0535200	LOC_Os08g42350	MtN3-like protein.
Os.2367.1.S1_at	4.96935	0.0745517	5.2201	Os03g0336400	LOC_Os03g21820	Expansin S1.
Os.18450.1.S1_at	4.69741	0.128317	5.2146	Os05g0419800	LOC_Os05g34700	Lipolytic enzyme, G-D-S-L family protein.
Os.54530.1.S1_at	2.39322	1.09669	5.2139	Os06g0704500	LOC_Os06g49100	Leucine-rich repeat, plant specific containing protein.
Os.49435.1.S1_at	3.74824	0.416193	5.205	Os02g0720200	LOC_Os02g48830	65kD microtubule associated protein.
Os.12198.1.S1_a_at	4.03349	0.367605	5.205	Os06g0308300	LOC_Os09g34930	65kD microtubule associated protein.
Os.18431.1.S1_at	10.4611	0	5.2009	Os09g0521100	LOC_Os09g34930	Hypothetical protein.
Os.20276.1.S1_at	2.57976	0.840148	5.1593	Os01g0170500	LOC_Os01g07570	Protein of unknown function DUF239 domain containing protein.
OsAffx.16673.1.S1_s_at	2.4633	1.00721	5.1542	Os07g0604700	LOC_Os07g41350	B12D family protein.
Os.33210.1.S1_at	3.20648	0.583024	5.1477	Os01g0914000	LOC_Os01g68570	Conserved hypothetical protein.
Os.52445.1.S1_at	2.50145	0.981639	5.1252	Os04g0553500	LOC_Os04g46740	Pectinesterase family protein.
Os.18723.1.S1_at	3.85657	0.416193	5.0788	Os08g0477100	LOC_Os08g37210	Patatin family protein.
Os.32630.1.S1_at	4.27771	0.279896	5.0358	Os10g0464000	LOC_Os10g32700	Hypersensitive-induced response protein.
OsAffx.24903.1.S1_at	6.6175	0	4.9978	Os02g0816000	LOC_Os02g57090	Anthranilate phosphoribosyltransferase-like protein.
OsAffx.6930.1.S1_at	3.09258	0.607922	4.9752	Os10g0557600	LOC_Os10g40810	AtGATA-3 protein (GATA transcription factor 3).
Os.57009.1.S1_at	2.80867	0.741005	4.9726	Os01g0922100	LOC_Os01g69290	Hypothetical protein.
Os.36663.1.S1_at	3.72999	0.416193	4.9549	Os01g0371500	LOC_Os01g27390	Glutathione-S-transferase 19E50.
Os.51997.1.S1_at	3.07366	0.607922	4.9288	Os03g0212600	LOC_Os03g11400	Targeting for Xklp2 family protein.
Os.54760.1.S1_at	7.17382	0	4.9285	Os05g0574100	LOC_Os05g49840	Lipase, class 3 family protein.
Os.51077.1.S1_at	3.53584	0.515571	4.9206	Os02g0165500	LOC_Os02g06960	Conserved hypothetical protein.
Os.53584.1.S1_at	3.96801	0.386552	4.8936	Os02g0237100	LOC_Os02g14190	Spermine synthase family protein.
Os.8342.1.S1_at	5.70375	0	4.868	Os03g0639800	LOC_Os03g43860	Snf7 family protein.
Os.49492.1.S1_at	3.5328	0.515571	4.863	Os02g0742800	LOC_Os02g50910	Hypothetical protein.
Os.2750.2.S1_a_at	10.0946	0	4.8429	Os10g0572900	LOC_Os10g42230	Protein of unknown function DUF296 domain containing protein.
Os.9734.1.S1_at	5.81874	0	4.8342	Os04g0683800	LOC_Os04g58720	Phosphoribosylanthranilate transferase-like protein.
OsAffx.28026.1.S1_at	9.62926	0	4.8272	Os06g0608100	LOC_Os06g40590	Conserved hypothetical protein.
Os.47395.1.S1_at	3.38724	0.583024	4.8164	Os11g0551900	LOC_Os11g35030	Growth-regulating factor 8.
Os.264.1.S1_at	3.39119	0.583024	4.8076	Os04g0689000	LOC_Os04g59260	Anionic peroxidase precursor.
Os.4163.1.S1_at	9.88467	0	4.8075	Os01g0302500	LOC_Os01g19694	Knotted1-type homeobox protein OSH6.
Os.12412.1.S1_at	1.75983	3.11001	4.7874	Os02g0264800	LOC_Os02g16500	Protein of unknown function DUF1070 family protein.
OsAffx.31072.1.S1_at	1.82406	2.63967	4.78	Os11g0307300	LOC_Os11g20160	Herbicide safener binding protein.
Os.12974.1.S1_at	3.15169	0.588469	4.7749	Os11g0484300	LOC_Os11g29380	MCM protein 2 family protein.
Os.36913.1.S1_at	2.15717	1.56543	4.7736	Os10g0552800	LOC_Os10g40530	RCc3 protein.
Os.7474.1.S1_at	3.25855	0.583024	4.7672	Os06g0138900	LOC_Os06g04699	Hypothetical protein.
Os.8570.3.S1_s_at	3.02955	0.642733	4.7665	Os03g0309300	LOC_Os03g19600	Eggshell protein family protein.
Os.7581.1.S1_at	3.03933	0.623321	4.7585	Os02g0719000	LOC_Os02g48730	RHO protein GDP dissociation inhibitor family protein.
Os.11476.1.S1_at	4.53603	0.128317	4.7479	Os06g0203800	LOC_Os06g10230	ERECTA-like kinase 1.
Os.55065.1.S1_at	5.92352	0	4.7354	Os06g0136900	LOC_Os06g04540	Protein of unknown function DUF296 domain containing protein.
Os.9301.1.S1_at	5.36081	0	4.7161	Os08g0374000	LOC_Os08g28670	Bet v I allergen family protein.
OsAffx.19104.1.S1_at	5.37392	0	4.6862	Os11g0514500	LOC_Os11g31540	Sorghum bicolor leucine-rich repeat-containing extracellular glycoprotein precursor.
OsAffx.12755.1.S1_at	2.68543	0.758772	4.678	Os03g0161100	LOC_Os03g06510	tRNA-binding arm domain containing protein.
Os.18579.1.S1_at	6.61984	0	4.677	Os12g0605500	LOC_Os12g41230	Tesmin/TSO1-like, CXC domain containing protein.
Os.12198.2.S1_x_at	4.37769	0.279896	4.6549	Os06g0308300	LOC_Os06g51050	65kD microtubule associated protein.
Os.51172.1.S1_x_at	3.39393	0.583024	4.6541	Os06g0726100	LOC_Os06g51050	Endochitinase precursor (EC 3.2.1.14).
Os.14318.1.S1_at	3.44295	0.583024	4.6441	Os08g0536800	LOC_Os08g42470	Basic helix-loop-helix dimerisation region bHLH domain containing protein.
Os.28531.1.S1_at	4.94095	0.0745517	4.6402	Os01g0860400	LOC_Os01g64100	Acidic endochitinase precursor (EC 3.2.1.14).
Os.54579.1.S1_s_at	3.73678	0.416193	4.6377	Os07g0418700	LOC_Os07g23660	Conserved hypothetical protein.
Os.47918.1.S1_at	4.36518	0.279896	4.6374	Os11g0149100	LOC_Os11g05160	Protein of unknown function DUF296 domain containing protein.
Os.48105.1.A1_at	2.82752	0.741005	4.6369	Os06g0266800	LOC_Os06g15620	GAST1 protein precursor.
Os.55918.1.S1_at	3.19031	0.583024	4.6252	Os04g0651000	LOC_Os04g55740	Peroxidase.
Os.12252.1.S1_at	3.38718	0.583024	4.6251	Os03g0607200	LOC_Os03g41060	Gibberellin regulated protein family protein.
Os.18531.1.S1_at	3.21697	0.583024	4.6061	Os03g0339700	LOC_Os03g22040	Plant protein of unknown function DUF827 family protein.
Os.5798.1.S1_at	2.93777	0.693942	4.5985	Os02g0574600	LOC_Os02g36500	Conserved hypothetical protein.
Os.14078.1.S1_s_at	3.03463	0.642733	4.5962	Os10g0159700	LOC_Os10g07210	Heat shock protein Hsp20 domain containing protein.
Os.22375.1.S1_x_at	2.10823	1.63377	4.5924	Os08g0433400	LOC_Os08g33660	Myb, DNA-binding domain containing protein.
Os.18563.1.S1_x_at	3.42134	0.583024	4.5864	Os02g0699500	LOC_Os02g47130	Hypothetical protein.
Os.6427.1.S1_at	3.88885	0.415915	4.5568	Os10g0498900	LOC_Os10g35580	EB1 domain containing protein.
OsAffx.12383.1.S1_at	6.71482	0	4.5514	Os02g0584200	LOC_Os02g37260	Conserved hypothetical protein.
Os.13559.1.S1_at	2.35723	1.12737	4.5453	Os03g0165400	LOC_Os03g06940	Relative to SR12 protein (Fragment).
Os.53296.1.S1_at	3.09359	0.607922	4.5304	Os04g0178400	LOC_Os04g09920	Cytochrome P450 CYP99A1 (EC 1.14.-.-) (Fragment).
Os.34478.1.S1_at	2.14324	1.56543	4.5297	Os07g0689800	LOC_Os07g49000	Heat shock protein DnaJ, N-terminal domain containing protein.
Os.6636.1.S1_at	5.19229	0.0745517	4.525	Os08g0509600	LOC_Os08g39890	SBP-domain protein 5 (Fragment).
Os.50768.1.S1_at	4.15544	0.315922	4.5243	Os08g0550500	LOC_Os08g43680	Conserved hypothetical protein.
OsAffx.24745.1.S1_at	3.42777	0.583024	4.5137	Os02g0684500	LOC_Os02g45940	Histone H4.
Os.18280.1.S1_at	5.43542	0	4.5129	Os01g0169400	LOC_Os01g07480	LOB domain protein 25.
Os.18511.1.S1_at	3.28003	0.583024	4.4914	Os10g0159700	LOC_Os10g07210	Heat shock protein Hsp20 domain containing protein.
Os.36176.1.S1_at	2.65295	0.794333	4.4643	Os03g0734000	LOC_Os03g52360	Conserved hypothetical protein.
OsAffx.4084.1.S1_at	2.93248	0.693942	4.4615	Os04g0523700	LOC_Os04g44250	UDP-glucuronosyl/UDP-glucosyltransferase family protein.
Os.14153.2.S1_x_at	1.97962	1.96294	4.4545	Os08g0562500	LOC_Os08g44840	Transferase family protein.
Os.8276.1.S1_at	4.68885	0.128317	4.4494	Os02g0673100	LOC_Os02g45160	Protein of unknown function UPF0005 family protein.
Os.47917.1.S1_at	3.74009	0.416193	4.447	Os04g0649200	LOC_Os04g55570	Plant protein of unknown function DUF869 family protein.
Os.7108.1.S1_at	1.9793	1.96294	4.441	Os02g0582900	LOC_Os02g37190	Conotoxin family protein.
Os.49372.1.S1_at	5.80639	0	4.4404	Os11g0552100	LOC_Os11g35050	Protein of unknown function DUF724 family protein.
Os.9201.2.S1_x_at	2.98184	0.669329	4.4403	Os02g0613900	LOC_Os02g40010	Adenine phosphoribosyltransferase 2 (EC 2.4.2.7) (APRT).
Os.36449.1.S1_at	3.53692	0.515571	4.43	Os01g0785400	LOC_Os01g57610	GH3 auxin-responsive promoter family protein.
Os.44546.1.A1_x_at	7.26927	0	4.4298	Os07g0129700	LOC_Os07g03770	OSH15 protein (Homeobox gene).
Os.54629.1.S1_at	9.52059	0	4.4173	Os03g0232200	LOC_Os03g12950	BABY BOOM.
Os.18713.1.S1_at	3.68916	0.416193	4.4098	Os03g0365800	LOC_Os03g25030	Lipolytic enzyme, G-D-S-L family protein.
Os.32564.1.S2_at	3.65555	0.420277	4.4098	Os01g0748000	LOC_Os01g54420	Dynamin family protein.
Os.46073.1.A1_at	2.54251	0.878719	4.396	Os04g0404400	LOC_Os04g33150	Bipartite response regulator, C-terminal effector domain containing protein.
Os.9301.1.S1_x_at	5.24728	0	4.3935	Os08g0374000	LOC_Os08g28670	Bet v I allergen family protein.
Os.8719.1.A1_s_at	2.8656	0.732958	4.3872	Os03g0161100	LOC_Os03g06510	tRNA-binding arm domain containing protein.
Os.54579.1.S1_x_at	3.31677	0.583024	4.3718	Os07g0418700	LOC_Os07g23660	Conserved hypothetical protein.
OsAffx.18335.1.S1_at	4.21497	0.279896	4.3663	Os05g0547600	LOC_Os05g46950	Conserved hypothetical protein.
Os.12999.1.S1_at	2.15186	1.56543	4.3531	Os04g0639100	LOC_Os04g54620	Conserved hypothetical protein.
Os.54245.1.S1_at	2.95034	0.693942	4.3493	Os04g0511700	LOC_Os04g43230	Conserved hypothetical protein.
Os.26226.1.S1_at	3.01718	0.642733	4.339	Os02g0120100	LOC_Os02g02780	Amino acid-binding ACT domain containing protein.
Os.12745.1.S1_at	7.04526	0	4.2991	Os06g0107600	LOC_Os06g01840	Conserved hypothetical protein.
Os.9234.1.S1_at	2.92683	0.693942	4.2945	Os07g0659500	LOC_Os07g46540	Non-SMC condensin subunit, XCAP-D2/Cnd1 family protein.
Os.12952.1.S1_at	2.47594	0.981639	4.2911	Os01g0947000	LOC_Os01g71860	Beta-1,3-glucanase precursor.
Os.56665.1.A1_at	3.65898	0.420277	4.2819	Os10g0390800	LOC_Os10g25170	Pathogenesis-related transcriptional factor and ERF domain containing protein.
Os.26088.1.A1_x_at	3.39792	0.583024	4.2742	Os08g0503000	LOC_Os08g39330	Conserved hypothetical protein.
Os.52712.1.S1_at	11.9654	0	4.2733	Os09g0439800	LOC_Os09g26840	Conserved hypothetical protein.
OsAffx.32080.1.S1_at	3.03805	0.623321	4.2705	Os12g0571000	LOC_Os12g38290	Metallothionein-like protein type 1.
Os.18511.1.S1_s_at	2.97049	0.669329	4.264	Os10g0159700	LOC_Os01g12690	Heat shock protein Hsp20 domain containing protein.
Os.7995.1.S1_x_at	6.17359	0	4.2551	Os01g0226700	LOC_Os01g12690	Uncharacterized plant-specific domain containing protein.
Os.33948.1.S1_at	2.5014	0.981639	4.2522	Os04g0488100	LOC_Os04g41110	Rad21/Rec8 like protein, N-terminal domain containing protein.
Os.27379.1.S1_at	6.54272	0	4.2503	Os08g0557800	LOC_Os08g44360	Fatty acyl coA reductase.
Os.15841.1.S1_a_at	2.74926	0.758772	4.2399	Os11g0150400	LOC_Os11g05290	Conserved hypothetical protein.
Os.36472.2.S1_at	4.24025	0.279896	4.23	Os03g0825600	LOC_Os03g61040	Conserved hypothetical protein.
Os.47877.1.S1_at	5.93209	0	4.2278	Os02g0479300	LOC_Os02g27810	Pyrophosphohydrolase MazG RS21-C6 family protein.
Os.51914.1.A1_at	4.40736	0.279896	4.2262	Os05g0450600	LOC_Os05g37800	Protein of unknown function DUF740 family protein.
Os.54303.1.S1_at	3.76843	0.416193	4.2226	Os04g0512400	LOC_Os04g43300	BRCT domain containing protein.
Os.48045.1.S1_at	3.2389	0.583024	4.1994	Os08g0558400	LOC_Os08g44420	Kinesin heavy chain (Fragment).
Os.24598.1.S1_at	3.33976	0.583024	4.1976	Os07g0507200	LOC_Os07g32390	Cloacin family protein.
Os.14575.1.S1_a_at	4.26067	0.279896	4.1839	Os10g0159600	LOC_Os10g07200	Heat shock protein Hsp20 domain containing protein.
Os.52903.1.S1_at	3.14374	0.588469	4.183	Os02g0511800	LOC_Os02g30790	Conserved hypothetical protein.
Os.31870.1.S1_at	4.37008	0.279896	4.178	Os01g0342700	LOC_Os01g24010	PDR-like ABC transporter (PDR4 ABC transporter).
Os.11065.1.A1_at	2.39992	1.09669	4.1711	Os03g0309300	LOC_Os03g19600	Eggshell protein family protein.
Os.54530.1.S1_x_at	2.5258	0.920659	4.1562	Os06g0704500	LOC_Os06g49100	Leucine-rich repeat, plant specific containing protein.
Os.14457.1.S1_at	7.29225	0	4.1338	Os08g0369000	LOC_Os08g28170	Permease 1.
OsAffx.30689.1.S1_at	2.86524	0.732958	4.1336	Os10g0508000	LOC_Os10g36390	Multicopper oxidase, type 1 family protein.
Os.56682.1.S1_at	3.56692	0.45324	4.1331	Os06g0725100	LOC_Os06g50940	Lipolytic enzyme, G-D-S-L family protein.
Os.4294.1.S1_a_at	3.03616	0.642733	4.1302	Os06g0130100	LOC_Os06g03970	ERECTA-like kinase 1.
Os.46919.1.S1_at	6.44368	0	4.1271	Os05g0476400	LOC_Os05g39880	Hypothetical protein.
Os.4421.1.S1_at	4.163	0.315922	4.1149	Os06g0104300	LOC_Os06g01490	Pectinesterase (EC 3.1.1.11) (Fragment).
Os.18879.1.S2_at	6.08157	0	4.1103	Os12g0566000	LOC_Os12g37840	HCO3-transporter domain containing protein.
Os.8696.1.S1_at	4.87512	0.0745517	4.1078	Os08g0115200	LOC_Os08g02250	IQ calmodulin-binding region domain containing protein.
Os.53834.1.S1_at	3.06815	0.623321	4.092	Os03g0288900	LOC_Os03g17960	Hypothetical protein.
Os.6436.1.S1_at	4.31026	0.279896	4.0873	Os03g0645000	LOC_Os03g44290	Beta-expansin.
Os.23411.1.S1_at	2.72702	0.758772	4.0869	Os02g0639600	LOC_Os02g42660	MLD (Sphingolipid delta 4 desaturase protein DES1).
Os.53541.1.S1_at	2.87401	0.732958	4.0706	Os06g0695400	LOC_Os06g48020	Haem peroxidase, plant/fungal/bacterial family protein.
Os.47965.1.A1_at	4.78514	0.0745517	4.0514	Os03g0137800	LOC_Os03g04490	Cyclin-dependent kinase inhibitor family protein.
Os.50555.1.S2_at	10.5752	0	4.0482	Os11g0133300	LOC_Os11g03860	Resistance protein candidate (Fragment).
Os.18664.2.S1_x_at	3.32695	0.583024	4.0427	Os01g0946500	LOC_Os01g71810	Glucan endo-1,3-beta-glucosidase GV (EC 3.2.1.39) ((1->3)-beta-glucan endohydrolase GV) ((1->3)-beta-glucanase isoenzyme GV) (Beta-1,3- endoglucanase GV).
OsAffx.26676.1.S1_at	5.12698	0.0745517	4.0343	Os05g0104200	LOC_Os05g01370	Disease resistance protein.
Os.50909.2.S1_s_at	3.17272	0.588469	4.0048	Os03g0758500	LOC_Os03g55120	Plastocyanin-like domain containing protein.
Os.46472.1.S1_at	2.52435	0.920659	4.0037	Os10g0160100	LOC_Os10g07290	Glycoside hydrolase, family 17 protein.
Os.18461.1.S1_at	2.61465	0.80458	4.0029	Os01g0860900	LOC_Os01g64180	Conserved hypothetical protein.
Os.31324.1.S1_at	5.03511	0.0745517	3.9827	Os01g0963800	LOC_Os01g73270	Hypothetical protein.
Os.10733.1.S1_at	4.61797	0.128317	3.9764	Os07g0568700	LOC_Os07g38130	Floral organ regulator 1 (Floral organ regulator 2).
OsAffx.26230.2.S1_at	2.19213	1.51929	3.9606	Os02g0637000	LOC_Os02g42450	Barwin-related endoglucanase domain containing protein.
Os.15112.1.S1_at	3.68429	0.416193	3.9433	Os07g0416900	LOC_Os07g23410	Omega-6 fatty acid desaturase, endoplasmic reticulum isozyme 2 (EC 1.14.19.-).
Os.50643.2.S1_x_at	3.51093	0.515571	3.9352	Os07g0640900	LOC_Os07g44690	Heat stress transcription factor A3.
Os.32600.1.S1_at	4.08972	0.315922	3.931	Os05g0429700	LOC_Os05g35480	Anthranilate phosphoribosyltransferase-like protein.
Os.20230.1.S1_at	2.71387	0.758772	3.9208	Os11g0592000	LOC_Os11g37950	Barwin.
Os.37689.1.S1_at	1.79758	2.76079	3.9152	Os12g0572500	LOC_Os12g38440	Protein of unknown function XH domain containing protein.
Os.32984.1.S1_at	3.28624	0.583024	3.9144	Os12g0612700	LOC_Os12g41860	HD-Zip protein (Homeodomain transcription factor) (ATHB-14) (Homeodomain-leucine zipper protein 14).
Os.18249.1.S1_at	2.17027	1.56543	3.914	Os04g0540600	LOC_Os04g45720	Aldehyde dehydrogenase domain containing protein.
Os.54127.1.S1_at	4.12029	0.315922	3.9071	Os11g0221000	LOC_Os11g11410	Hypothetical protein.
Os.51147.1.S1_at	2.96878	0.669329	3.9033	Os03g0277700	LOC_Os03g16960	Protein of unknown function DUF26 domain containing protein.
Os.6727.1.S1_at	2.39466	1.09669	3.9007	Os05g0277500	LOC_Os05g19670	Rhicadhesin receptor precursor (Germin-like protein).
Os.47982.2.S1_x_at	2.059	1.72977	3.8916	Os01g0177900	LOC_Os01g08260	PDR-like ABC transporter (PDR4 ABC transporter).
OsAffx.19309.1.S1_at	5.33773	0	3.8796	Os07g0152200	LOC_Os07g05740	Receptor-like protein kinase.
Os.8252.1.S1_at	2.41419	1.05426	3.8766	Os01g0756600	LOC_Os01g55190	Protein of unknown function DUF642 family protein.
Os.50838.1.A1_at	2.99983	0.642733	3.8762	Os04g0656800	LOC_Os04g56180	Peroxidase2 precursor (EC 1.11.1.7).
Os.9121.1.S1_at	3.85813	0.416193	3.8753	Os05g0358200	LOC_Os05g29010	Conserved hypothetical protein.
Os.11551.1.S1_at	5.91023	0	3.8736	Os05g0134700	LOC_Os05g04410	Haem peroxidase, plant/fungal/bacterial family protein.
Os.7611.1.S1_at	2.18117	1.51929	3.8574	Os03g0162200	LOC_Os03g06670	Histone H2A.
Os.49553.1.S1_at	2.82368	0.741005	3.8463	Os04g0375900	LOC_Os04g30720	Kinesin, motor region domain containing protein.
Os.55509.1.S1_at	4.8399	0.0745517	3.824	Os08g0441100	LOC_Os08g34240	Serine threonine protein kinase SNF1.
OsAffx.27333.1.S1_at	10.1633	0	3.8212	None	LOC_Os05g45880	ethanolamine kinase 1, putative, expressed
Os.49081.1.S1_at	3.3599	0.583024	3.8162	Os02g0258300	LOC_Os02g15820	FYVE/PHD zinc finger domain containing protein.
OsAffx.29964.1.S1_s_at	3.10191	0.607922	3.8074	Os09g0383300	LOC_Os09g21510	Mitogen-activated protein kinase kinase kinase 1 (EC 2.7.1.-) (Arabidospsis NPK1-related protein kinase 1). Splice isoform 1S.
Os.48518.1.S1_at	3.05362	0.623321	3.8066	Os01g0904400	LOC_Os01g67740	SMC2-1.
Os.7317.2.S1_at	1.73291	3.34149	3.8056	Os01g0914300	LOC_Os01g68589	Plant lipid transfer/seed storage/trypsin-alpha amylase inhibitor domain containing protein.
Os.24025.1.S1_at	3.59525	0.45324	3.8052	Os11g0124900	LOC_Os11g03160	Glycosyl transferase, family 8 protein.
Os.49670.1.S1_at	4.75704	0.0745517	3.8033	Os02g0116800	LOC_Os02g02500	Remorin, C-terminal region domain containing protein.
Os.54641.1.S1_at	4.871	0.0745517	3.7949	Os09g0110100	LOC_Os09g02250	Protein kinase domain containing protein.
Os.24968.1.S1_at	2.71552	0.758772	3.7873	Os01g0236400	LOC_Os01g13530	Conserved hypothetical protein.
Os.55734.1.S1_at	7.58942	0	3.7821	Os05g0128300	LOC_Os05g03770	Hypothetical protein.
Os.8815.1.S1_at	3.11846	0.607922	3.7814	Os11g0210500	LOC_Os11g10510	Alcohol dehydrogenase 2.
Os.12186.2.S1_x_at	3.4141	0.583024	3.7682	Os03g0327600	LOC_Os03g21040	Ricin B-related lectin domain containing protein.
Os.12069.1.S1_at	2.79103	0.741005	3.7662	Os02g0802500	LOC_Os02g55890	H(+)-translocating (Pyrophosphate-ENERGIZED) inorganic pyrophosphatase beta-1 polypeptide (EC 3.6.1.1) (Fragment).
Os.10908.1.S1_a_at	1.63653	4.18248	3.7542	Os08g0473900	LOC_Os08g36910	Alpha-amylase type B (Fragment).
OsAffx.12759.1.S1_s_at	5.02858	0.0745517	3.7405	Os03g0166000	LOC_Os03g06980	DNA/RNA-binding protein Alba/DUF78 domain containing protein.
Os.2368.1.S1_at	1.62465	4.47776	3.7397	Os03g0822000	LOC_Os03g60720	Alpha-expansin OsEXPA7.
Os.18743.1.S1_at	4.60964	0.128317	3.7392	Os01g0769200	LOC_Os01g56320	Proteinase inhibitor I9, subtilisin propeptide domain containing protein.
Os.11991.1.S1_at	3.19376	0.583024	3.7388	Os11g0210600	LOC_Os11g10520	Zinc-containing alcohol dehydrogenase superfamily protein.
Os.13087.1.S1_at	3.24791	0.583024	3.738	Os01g0759900	LOC_Os01g55500	Permease 1.
Os.46480.1.S1_at	3.87264	0.416193	3.7299	Os10g0494300	LOC_Os10g35180	ABC transporter.
Os.54509.1.S1_at	1.88685	2.31405	3.7259	Os09g0360500	LOC_Os09g19650	Conserved hypothetical protein.
OsAffx.30158.1.S1_at	4.50938	0.182216	3.7228	Os09g0538700	LOC_Os09g36760	Protein of unknown function DUF630 domain containing protein.
OsAffx.26230.2.S1_x_at	2.19065	1.51929	3.718	Os02g0637000	LOC_Os02g42450	Barwin-related endoglucanase domain containing protein.
Os.50953.1.S1_at	3.0772	0.607922	3.7178	Os06g0713800	LOC_Os06g49970	Alpha-amylase isozyme 2A precursor (EC 3.2.1.1) (1,4-alpha-D-glucan glucanohydrolase).
Os.54579.1.S1_at	3.02527	0.642733	3.7143	Os07g0418700	LOC_Os07g23660	Conserved hypothetical protein.
Os.12186.1.S1_at	3.56772	0.45324	3.6944	Os03g0327600	LOC_Os03g21040	Ricin B-related lectin domain containing protein.
Os.53873.1.S1_x_at	2.52615	0.920659	3.6818	Os02g0816400	LOC_Os02g57140	Conserved hypothetical protein.
Os.49552.1.S1_at	2.41666	1.05426	3.6809	Os09g0540600	LOC_Os09g36900	WD-40 repeat protein MSI1.
Os.5919.1.S1_at	4.48726	0.182216	3.6704	Os03g0365900	LOC_Os03g25040	Lipolytic enzyme, G-D-S-L family protein.
Os.54871.1.S1_at	2.60026	0.840148	3.6647	Os08g0502400	LOC_Os08g39270	Beta-Ig-H3/fasciclin domain containing protein.
Os.22715.1.S1_at	3.02533	0.642733	3.661	Os01g0925300	LOC_Os01g70100	Zn-finger, DHHC type domain containing protein.
Os.11412.1.S1_a_at	4.14458	0.315922	3.6604	Os09g0424300	LOC_Os09g25620	S-adenosylmethionine decarboxylase.
Os.5349.1.S1_at	2.86669	0.732958	3.6457	Os11g0587600	LOC_Os11g37700	PDR11 ABC transporter.
OsAffx.4163.1.S1_at	4.34271	0.279896	3.6421	Os04g0625000	LOC_Os04g53350	Hypothetical protein.
Os.7619.1.S1_s_at	1.6472	4.18248	3.6407	Os06g0671800	LOC_Os06g45990	Cellular retinaldehyde binding/alpha-tocopherol transport family protein.
Os.10574.1.S1_at	3.2725	0.583024	3.6338	Os10g0117000	LOC_Os10g02770	Glycoside hydrolase, family 16 domain containing protein.
Os.53641.1.S1_at	5.34352	0	3.6319	Os04g0545000	LOC_Os04g46060	WRKY transcription factor 34.
OsAffx.5108.1.S1_s_at	2.05017	1.82703	3.6294	Os06g0659800	LOC_Os06g44930	Hypothetical protein.
Os.24822.1.A1_at	1.91814	2.1998	3.6123	Os04g0179700	LOC_Os04g10060	Terpene synthase.
Os.12715.1.S1_at	2.38358	1.09669	3.6108	Os01g0226300	LOC_Os01g12650	Reticulon family protein.
Os.10032.1.S1_at	2.62679	0.80458	3.6067	Os05g0513800	LOC_Os05g43820	Small GTP-binding protein OsRac2.
Os.12348.5.S1_x_at	2.35758	1.12737	3.6035	Os05g0462700	LOC_Os05g38740	Histone H4 variant TH011.
Os.50909.1.S1_at	2.60204	0.840148	3.6022	Os03g0758500	LOC_Os03g55120	Plastocyanin-like domain containing protein.
Os.10533.1.S1_at	2.54978	0.878719	3.5993	Os01g0215700	LOC_Os01g11710	Lipolytic enzyme, G-D-S-L family protein.
Os.27911.1.S1_at	2.75791	0.743051	3.5725	Os01g0745700	LOC_Os01g54210	Zn-finger, GATA type domain containing protein.
Os.2695.1.S1_at	3.82067	0.416193	3.5689	Os08g0327400	LOC_Os08g23810	Enoyl-[acyl-carrier-protein] reductase [NADH], chloroplast precursor (EC 1.3.1.9) (NADH-dependent enoyl-ACP reductase).
Os.18512.1.S1_at	3.23463	0.583024	3.5675	Os03g0166000	LOC_Os03g06980	DNA/RNA-binding protein Alba/DUF78 domain containing protein.
Os.33210.2.S1_x_at	2.54677	0.878719	3.5645	Os01g0914000	LOC_Os01g68570	Conserved hypothetical protein.
Os.17765.1.A1_at	2.97901	0.669329	3.5629	Os05g0443800	LOC_Os05g37160	Plastid division protein FtsZ (Putative plastid division FtsZ protein) (Chloroplast division protein AtFtsZ2-1).
Os.51432.1.S1_at	3.15593	0.588469	3.5616	Os02g0791400	None	Cytochrome oxidase c, subunit VIb family protein.
Os.48917.1.A1_at	2.47983	0.981639	3.5555	Os01g0973200	LOC_Os01g74170	Conserved hypothetical protein.
Os.51664.1.S1_at	3.77957	0.416193	3.5523	Os06g0220500	LOC_Os06g11720	UDP-glucuronosyl/UDP-glucosyltransferase family protein.
Os.54148.1.S1_at	3.81505	0.416193	3.5482	Os02g0572600	LOC_Os02g36350	Protein kinase PKN/PRK1, effector domain containing protein.
Os.53486.1.S1_at	2.37993	1.09669	3.5429	Os02g0652100	LOC_Os02g43560	WRKY transcription factor 34.
Os.2692.1.S1_x_at	3.6745	0.416193	3.5319	Os06g0726100	LOC_Os06g51050	Endochitinase precursor (EC 3.2.1.14).
OsAffx.5702.1.S1_s_at	4.31186	0.279896	3.5242	Os08g0140500	LOC_Os08g04560	Tryptophan decarboxylase (EC 4.1.1.28).
Os.9534.1.S1_at	3.09751	0.607922	3.5174	Os01g0880800	LOC_Os01g65830	Acyl-[acyl-carrier-protein] desaturase, chloroplast precursor (EC 1.14.19.2) (Stearoyl-ACP desaturase).
Os.6203.1.S1_at	3.99288	0.386552	3.5147	Os09g0497700	LOC_Os09g32250	Apolipoprotein A/E/C3 family protein.
Os.8352.1.S1_at	3.75544	0.416193	3.5114	Os04g0166600	LOC_Os04g08450	Conserved hypothetical protein.
Os.9827.1.S1_a_at	1.6841	3.85793	3.493	Os01g0550800	LOC_Os01g37000	Protein of unknown function DUF239 domain containing protein.
Os.5733.1.A1_s_at	3.72522	0.416193	3.4923	Os09g0449400	LOC_Os09g27650	Zn-finger, C2H2 type domain containing protein.
Os.4613.1.S1_at	1.84613	2.63967	3.4915	Os02g0744200	LOC_Os02g51040	Alpha-expansin OsEXPA5.
Os.49211.1.A1_at	5.14827	0.0745517	3.4909	Os08g0566100	LOC_Os08g45170	Protein of unknown function DUF239 domain containing protein.
Os.5916.1.S1_s_at	2.301	1.20989	3.4865	Os04g0521100	LOC_Os04g44060	Plasma membrane intrinsic protein (Aquaporin).
Os.4766.1.S1_at	4.07044	0.315922	3.4849	Os10g0419400	LOC_Os10g28350	Submergence induced protein 2.
Os.54213.1.S1_at	3.09199	0.607922	3.4695	Os07g0679500	LOC_Os07g48180	BZIP transcription factor RF2b.
Os.7613.1.S1_at	4.7608	0.0745517	3.4685	Os06g0693300	LOC_Os06g47830	Nucleic acid-binding OB-fold domain containing protein.
Os.4881.1.S1_s_at	2.54884	0.878719	3.4603	Os07g0606900	LOC_Os07g41600	Heavy metal transport/detoxification protein domain containing protein.
Os.14561.1.S1_at	4.03425	0.367605	3.4589	Os12g0622500	LOC_Os12g42760	DNA topoisomerase, type II family protein.
OsAffx.14968.1.S1_at	3.56905	0.45324	3.4501	Os05g0424900	None	Protein of unknown function DUF632 domain containing protein.
Os.57431.1.S1_x_at	4.14355	0.315922	3.4494	Os04g0625000	LOC_Os10g25780	Hypothetical protein.
Os.7216.1.S1_at	5.36335	0	3.4472	Os10g0397400	LOC_Os10g25780	Cell elongation protein DIMINUTO (Cell elongation protein Dwarf1).
Os.31381.1.S1_at	4.56772	0.128317	3.4433	Os01g0128000	LOC_Os01g03720	Myb, DNA-binding domain containing protein.
Os.54573.1.S1_at	3.2771	0.583024	3.4307	Os04g0525700	LOC_Os04g44410	Peptidase S10, serine carboxypeptidase family protein.
Os.54494.2.A1_at	4.6428	0.128317	3.4272	Os11g0672900	LOC_Os11g44920	Hypothetical protein.
Os.45423.1.S1_at	2.24967	1.34371	3.424	Os01g0133900	LOC_Os01g04230	Protein kinase domain containing protein.
Os.16532.1.S1_at	3.80383	0.416193	3.4227	Os03g0734100	LOC_Os03g52370	Conserved hypothetical protein.
Os.11120.1.S1_at	4.50133	0.182216	3.4213	Os03g0182800	LOC_Os03g08460	Ethylene responsive element binding factor3 (OsERF3).
Os.54119.1.S1_at	3.35012	0.583024	3.4177	Os04g0689400	LOC_Os04g59320	Protein kinase domain containing protein.
Os.18568.1.S1_at	3.66846	0.420277	3.4148	Os04g0228100	LOC_Os04g15800	Conserved hypothetical protein.
Os.47339.1.S1_x_at	3.96589	0.386552	3.4145	Os05g0389600	LOC_Os05g32350	Zn-finger, RING domain containing protein.
Os.37148.1.S1_at	4.43482	0.279896	3.3991	Os01g0728200	LOC_Os01g52780	Hypothetical protein.
Os.23084.1.S1_at	2.52719	0.920659	3.3927	Os03g0699800	LOC_Os03g49270	Somatomedin B domain containing protein.
Os.30373.1.S1_at	3.83205	0.416193	3.3926	Os01g0866000	LOC_Os01g64620	RING finger protein 12 (LIM domain interacting RING finger protein) (RING finger LIM domain-binding protein) (R-LIM).
OsAffx.28902.1.S1_s_at	3.23745	0.583024	3.3832	Os07g0639900	LOC_Os07g44630	Thymidylate kinase-like protein.
Os.53618.1.S1_at	8.3863	0	3.3802	Os05g0111000	LOC_Os05g02040	Gag protein.
Os.34913.1.S1_at	3.39962	0.583024	3.3692	Os01g0756300	LOC_Os01g55160	Conserved hypothetical protein.
OsAffx.25975.1.S1_at	2.72892	0.758772	3.3673	Os04g0188500	LOC_Os04g11040	Hypothetical protein.
Os.49708.1.S1_at	1.80967	2.76079	3.3639	Os06g0680700	LOC_Os06g46680	Cytochrome P450 family protein.
Os.56199.1.S1_at	4.06279	0.315922	3.3635	Os08g0469500	LOC_Os08g36570	Hypothetical protein.
Os.56757.1.S1_at	3.65903	0.420277	3.3508	Os04g0567200	LOC_Os04g47930	Protein of unknown function UPF0005 family protein.
Os.32890.1.S1_at	2.91594	0.719163	3.3505	Os11g0702100	None	Class III chitinase homologue (OsChib3H-h) (Fragment).
Os.6651.1.S1_at	2.63578	0.80458	3.349	Os07g0630400	LOC_Os07g43670	Ribonuclease T2 family protein.
Os.25281.1.A1_s_at	2.38727	1.09669	3.343	Os12g0533400	LOC_Os12g34840	Rac GTPase activating protein 1.
Os.12689.1.S1_at	3.73476	0.416193	3.3366	Os02g0777400	LOC_Os02g53720	ERECTA-like kinase 1.
Os.49215.1.S2_at	2.16773	1.56543	3.3318	Os03g0320800	LOC_Os03g20450	Protein kinase domain containing protein.
OsAffx.20014.1.S1_at	1.95497	2.05893	3.3256	None	LOC_Os12g38770	nucleotide pyrophosphatase/phosphodiesterase, putative, expressed
Os.22957.1.S1_at	2.38296	1.09669	3.3255	Os01g0949800	LOC_Os01g72140	Glutathione S-transferase GST 28 (EC 2.5.1.18) (Fragment).
Os.49604.1.S1_at	2.1901	1.51929	3.3183	Os05g0543100	LOC_Os05g46550	Clathrin adaptor complex, medium chain family protein.
OsAffx.7826.2.S1_at	3.49225	0.583024	3.3146	Os12g0567800	LOC_Os12g38010	Metallothionein-like protein type 1.
Os.56354.1.S1_at	3.86692	0.416193	3.3009	Os10g0146200	LOC_Os10g05600	Thaumatin-like protein.
Os.50018.1.S1_at	3.47821	0.583024	3.2866	Os07g0674400	LOC_Os07g47750	Conserved hypothetical protein.
OsAffx.2611.1.S1_at	2.34181	1.12737	3.2847	Os02g0247100	LOC_Os02g14910	Basic-leucine zipper (bZIP) transcription factor domain containing protein.
Os.18712.1.S1_at	3.92585	0.415915	3.2782	Os08g0521000	LOC_Os08g40940	Protein of unknown function DUF599 family protein.
Os.7633.1.S1_at	2.45169	1.00721	3.2766	Os02g0512000	LOC_Os02g30810	Auxin responsive SAUR protein family protein.
Os.32994.1.S1_at	2.6374	0.80458	3.2745	Os03g0295600	LOC_Os03g18430	Protein kinase domain containing protein.
Os.8178.1.S1_at	2.44343	1.00721	3.272	Os11g0592200	LOC_Os11g37970	Barwin domain containing protein.
Os.2404.1.S1_at	3.47009	0.583024	3.2712	Os10g0555600	LOC_Os10g40700	Beta-expansin precursor.
Os.46559.1.S1_at	5.70024	0	3.2684	Os10g0521100	LOC_Os10g37670	Actin depolymerizing factor 6.
Os.25734.2.S1_a_at	4.12718	0.315922	3.2684	Os04g0418800	LOC_Os04g34170	Pistil-specific extensin-like protein family protein.
Os.53670.1.S1_at	2.25054	1.34371	3.2681	Os05g0247800	LOC_Os05g15880	Glycoside hydrolase, family 18 protein.
OsAffx.15116.1.S1_at	2.64003	0.80458	3.2612	Os05g0533800	LOC_Os05g45740	Mitochondrial ATP synthase g subunit family protein.
Os.18879.1.S1_at	6.54504	0	3.2585	Os12g0566000	LOC_Os12g37840	HCO3-transporter domain containing protein.
Os.12838.1.S1_at	2.51211	0.920659	3.2576	Os06g0711800	LOC_Os06g49760	Plant invertase/pectin methylesterase inhibitor domain containing protein.
Os.35123.1.S1_at	4.34334	0.279896	3.2517	Os01g0326000	LOC_Os01g22230	Peroxidase 1.
OsAffx.17454.1.S1_s_at	1.8741	2.48979	3.2502	Os08g0524400	LOC_Os08g41290	Protein of unknown function DUF568 domain containing protein.
Os.55762.1.S1_at	3.54925	0.45324	3.2496	Os01g0182700	LOC_Os01g08710	WRKY transcription factor 34.
OsAffx.27302.1.S1_at	6.78654	0	3.2438	Os05g0517900	LOC_Os05g44170	Appr>p cyclic nucleotide phosphodiesterase domain containing protein.
Os.4755.1.S1_at	2.30314	1.20989	3.2431	Os12g0530000	None	Histone H2A.
Os.8586.1.S1_at	1.90006	2.31405	3.2298	Os03g0791700	LOC_Os03g57780	Protein kinase domain containing protein.
Os.14652.1.S1_at	2.53173	0.920659	3.2277	Os05g0370600	LOC_Os05g30750	C2 domain containing protein.
Os.7353.1.S1_at	3.95024	0.415915	3.2249	Os08g0468400	LOC_Os08g36490	Conserved hypothetical protein.
Os.32248.1.S1_at	2.03523	1.82703	3.2216	Os01g0195200	LOC_Os01g09860	Serine/threonine-protein kinase PBS1 (EC 2.7.1.37) (AvrPphB susceptible protein 1).
Os.54003.1.S1_at	2.99257	0.669329	3.219	Os05g0121800	LOC_Os05g03060	Conserved hypothetical protein.
Os.5359.1.S1_at	3.6832	0.416193	3.2161	Os03g0308200	LOC_Os03g19520	ARM repeat fold domain containing protein.
Os.8102.1.S1_at	3.33896	0.583024	3.2038	Os03g0787200	LOC_Os03g57330	IQ calmodulin-binding region domain containing protein.
Os.51270.1.S1_at	3.04623	0.623321	3.1837	Os02g0782900	LOC_Os02g54180	Conserved hypothetical protein.
Os.11218.1.S1_at	1.76935	2.92333	3.1826	Os07g0638400	LOC_Os07g44440	Peroxiredoxin (Rehydrin homolog) (B15C).
Os.6242.1.S1_s_at	2.30187	1.20989	3.1811	Os07g0606900	LOC_Os07g41600	Heavy metal transport/detoxification protein domain containing protein.
OsAffx.26545.1.S1_s_at	2.60662	0.840148	3.1712	Os04g0590200	LOC_Os04g50030	Protein of unknown function DUF296 domain containing protein.
OsAffx.3058.1.S1_x_at	4.39077	0.279896	3.1657	Os02g0777400	LOC_Os02g53720	ERECTA-like kinase 1.
Os.32618.1.S1_at	3.88226	0.415915	3.1621	Os06g0116200	LOC_Os06g02560	Growth-regulating factor 5.
Os.6133.1.S1_at	3.7159	0.416193	3.1583	Os02g0751100	LOC_Os02g51540	Peptidase A1, pepsin family protein.
Os.4867.1.S1_at	2.6297	0.80458	3.1525	Os08g0518800	LOC_Os08g40680	Chitinase (EC 3.2.1.14).
Os.4161.1.S1_at	4.94314	0.0745517	3.1386	Os05g0543400	LOC_Os05g46580	Farnesyl diphosphate synthase (Fragment).
Os.27876.1.S1_x_at	3.40489	0.583024	3.1284	Os08g0140300	LOC_Os08g04540	Aromatic-L-amino-acid decarboxylase family protein.
Os.23125.1.S1_at	1.75753	3.11001	3.1263	Os03g0311600	LOC_Os03g19780	Basic helix-loop-helix dimerisation region bHLH domain containing protein.
Os.47947.1.A1_at	3.13349	0.607922	3.1258	Os08g0479300	LOC_Os08g37390	Cyclin, N-terminal domain containing protein.
Os.37795.1.S1_at	4.04279	0.315922	3.1203	Os01g0300900	LOC_Os01g19480	Galactose oxidase, central domain containing protein.
OsAffx.15538.1.S1_at	1.74728	3.11001	3.111	Os06g0320200	LOC_Os06g21570	Beta-primeverosidase (EC 3.2.1.149).
Os.28769.1.S2_at	5.08426	0.0745517	3.1082	Os01g0530300	LOC_Os01g34610	Hypothetical protein.
Os.51021.1.S1_at	2.40304	1.09669	3.1067	Os04g0620200	LOC_Os04g52920	Remorin, C-terminal region domain containing protein.
OsAffx.7183.1.S1_s_at	1.88475	2.31405	3.0981	Os11g0428800	LOC_Os11g24140	Plastocyanin-like domain containing protein.
Os.30258.1.S1_at	3.60799	0.45324	3.0979	Os01g0794800	LOC_Os01g58240	Subtilase.
Os.51930.1.S1_at	2.09364	1.63377	3.096	Os09g0298500	LOC_Os09g12720	Zn-finger, RING domain containing protein.
Os.38638.1.S1_at	4.78	0.0745517	3.0955	Os06g0142200	LOC_Os06g04990	Early nodulin 93 ENOD93 protein family protein.
Os.49496.1.S1_at	2.63098	0.80458	3.094	Os06g0678800	LOC_Os06g46500	Cupredoxin domain containing protein.
Os.55280.1.S1_at	3.76556	0.416193	3.0927	Os06g0633100	LOC_Os06g42660	Hypothetical protein.
Os.7649.1.S1_at	2.70004	0.758772	3.086	Os11g0147500	LOC_Os11g05010	Heavy metal transport/detoxification protein domain containing protein.
Os.12866.1.S1_at	2.15953	1.56543	3.0852	Os02g0714200	LOC_Os02g48360	Pyrophosphate--fructose 6-phosphate 1-phosphotransferase alpha subunit (EC 2.7.1.90) (PFP) (6-phosphofructokinase, pyrophosphate dependent) (Pyrophosphate-dependent 6-phosphofructose-1-kinase) (PPi-PFK).
Os.3122.1.S1_at	3.75077	0.416193	3.0846	Os09g0298200	LOC_Os09g12660	ADP-glucose pyrophosphorylase small subunit.
Os.14195.1.S1_at	2.83445	0.741005	3.0802	Os03g0304500	LOC_Os03g19200	Heat shock protein DnaJ, N-terminal domain containing protein.
Os.47914.1.S1_at	2.08298	1.63377	3.0801	Os06g0215600	LOC_Os06g11210	Oxo-phytodienoic acid reductase (12-oxophytodienoic acid reductase).
Os.10403.1.S1_at	2.1297	1.59733	3.0742	Os03g0761500	LOC_Os03g55350	Cucumisin-like serine protease (Putative subtilisin serine protease ARA12).
Os.52112.1.S1_at	2.46291	1.00721	3.0719	Os07g0681200	LOC_Os07g48320	Acid phosphatase (Class B) family protein.
Os.1814.1.S1_a_at	4.05974	0.315922	3.0627	Os05g0158600	LOC_Os05g06670	OsGA2ox1.
Os.313.1.S1_a_at	1.86806	2.48979	3.0624	Os02g0730000	LOC_Os02g49720	Mitochondrial aldehyde dehydrogenase ALDH2a.
Os.8039.1.S1_at	2.56911	0.878719	3.0621	Os03g0669100	LOC_Os03g46640	Deoxyuridine 5'-triphosphate nucleotidohydrolase (EC 3.6.1.23) (dUTPase) (dUTP pyrophosphatase) (P18).
Os.32736.1.S1_at	2.0399	1.82703	3.0602	Os03g0780800	LOC_Os03g56820	Fatty acid hydroxylase domain containing protein.
Os.18405.1.S1_at	2.81166	0.741005	3.0546	Os05g0489800	LOC_Os05g41080	Histone H3.2.
Os.7637.1.S1_at	2.09723	1.63377	3.0499	Os07g0119400	LOC_Os07g02810	Pectinesterase like protein.
Os.12700.1.S1_at	2.96363	0.693942	3.0379	Os10g0516400	LOC_Os10g37230	Conserved hypothetical protein.
OsAffx.29587.1.S1_s_at	2.29259	1.25199	3.0368	Os08g0490900	LOC_Os08g38300	Histone H2B.2.
Os.33885.1.S1_at	4.6184	0.128317	3.0359	Os01g0155000	LOC_Os01g06220	Esterase/lipase/thioesterase domain containing protein.
Os.7228.1.S1_at	3.91372	0.415915	3.0353	Os02g0756200	LOC_Os02g51970	Phi-1 protein.
Os.8326.1.S1_at	2.7002	0.758772	3.0278	Os03g0574600	LOC_Os03g37810	Conserved hypothetical protein.
Os.8649.1.S1_at	2.26688	1.25199	3.0236	Os11g0657000	LOC_Os11g43590	Galactose oxidase, central domain containing protein.
Os.14077.1.S1_at	4.4565	0.279896	3.0213	Os05g0451300	LOC_Os05g37830	Conserved hypothetical protein.
OsAffx.16677.1.S1_at	2.63635	0.80458	3.0177	Os07g0606900	LOC_Os07g41600	Heavy metal transport/detoxification protein domain containing protein.
Os.5086.1.S1_at	2.69991	0.758772	3.0174	Os03g0150800	LOC_Os03g05640	High affinity phosphate transporter 2 (Phosphate transporter).
Os.57113.1.S1_at	2.80257	0.741005	3.0112	Os12g0581800	LOC_Os12g39210	Cyclin domain containing protein.
Os.11418.1.S1_at	4.60436	0.128317	3.0089	Os12g0528000	None	Hypothetical protein.
Os.15900.1.A1_at	2.55922	0.878719	3.0002	Os06g0123000	LOC_Os06g03220	Hypothetical protein.
OsAffx.27945.1.S1_s_at	2.50037	0.981639	2.9988	Os10g0340100	LOC_Os10g19910	Non-protein coding transcript, putative npRNA.
Os.5883.1.S1_at	2.59859	0.840148	2.9959	Os04g0105200	LOC_Os04g01500	Conserved hypothetical protein.
Os.21776.1.S1_at	2.17356	1.51929	2.984	Os02g0570400	LOC_Os02g36140	Terpene synthase, metal-binding domain containing protein.
Os.10652.1.S1_at	2.93844	0.693942	2.9759	Os03g0130300	LOC_Os03g03810	Cp-thionin.
Os.37338.1.S1_at	3.26176	0.583024	2.9753	Os07g0105900	LOC_Os07g01530	NB-ARC domain containing protein.
Os.32714.1.S1_at	2.03971	1.82703	2.9651	Os03g0288000	LOC_Os03g17870	Metallothionein-like protein 1 (MT-1).
Os.50488.1.S1_at	5.83412	0	2.9616	Os02g0234200	LOC_Os02g13950	Soluble quinoprotein glucose dehydrogenase domain containing protein.
Os.33758.1.S1_s_at	5.336	0	2.9592	Os01g0190400	LOC_Os01g09460	Hexokinase.
OsAffx.15145.1.S1_x_at	3.11997	0.607922	2.9556	Os05g0556700	LOC_Os05g48290	Cct2-prov protein.
Os.11409.1.S1_at	2.84583	0.741005	2.9524	Os06g0724800	LOC_Os06g50900	Conserved hypothetical protein.
Os.18287.1.S1_at	2.88828	0.732958	2.9511	Os03g0228800	None	Protein kinase domain containing protein.
Os.48216.1.S1_at	6.44036	0	2.95	Os09g0518200	LOC_Os09g34250	UDP-glucuronosyl/UDP-glucosyltransferase family protein.
Os.2000.2.S1_x_at	2.21343	1.44502	2.9476	Os01g0741200	LOC_Os01g53840	Protein kinase domain containing protein.
Os.20290.1.S1_at	2.37182	1.09669	2.9437	Os07g0104500	LOC_Os07g01410	Haem peroxidase, plant/fungal/bacterial family protein.
Os.51398.1.S1_x_at	4.07449	0.315922	2.9387	Os11g0244300	LOC_Os11g13990	Non-protein coding transcript, uncharacterized transcript.
Os.45014.1.S1_at	4.78606	0.0745517	2.9373	Os03g0777100	LOC_Os03g56590	Conserved hypothetical protein.
Os.6838.1.S1_at	3.56173	0.45324	2.9352	Os10g0552600	LOC_Os10g40510	Plant lipid transfer/seed storage/trypsin-alpha amylase inhibitor domain containing protein.
Os.7763.1.S1_x_at	2.2931	1.25199	2.9288	Os07g0587200	LOC_Os07g39850	Conserved hypothetical protein.
Os.7481.1.S1_at	2.8403	0.741005	2.928	Os01g0635400	LOC_Os01g44394	mRNA-associated protein mrnp 41 (Rae1 protein homolog).
Os.54502.1.S1_at	3.89013	0.415915	2.925	Os09g0556300	LOC_Os09g38400	Non-protein coding transcript, unclassifiable transcript.
Os.55283.1.S1_at	2.64992	0.794333	2.9236	Os05g0461600	LOC_Os05g38660	Conserved hypothetical protein.
Os.31303.1.S1_at	2.01236	1.88322	2.9173	Os03g0188400	LOC_Os03g08930	Basic helix-loop-helix dimerisation region bHLH domain containing protein.
Os.2715.1.S1_at	3.8215	0.416193	2.9158	Os10g0563700	LOC_Os10g41410	Nucleoside diphosphate kinase family protein.
Os.12825.1.S1_at	3.49641	0.583024	2.9158	Os06g0106800	LOC_Os06g01760	Conserved hypothetical protein.
Os.15992.1.S1_at	3.34979	0.583024	2.9093	Os04g0678400	LOC_Os04g58190	Zn-finger, Dof type domain containing protein.
Os.32679.1.S1_at	3.0733	0.607922	2.9063	Os07g0626500	LOC_Os07g43350	Protein kinase domain containing protein.
Os.53828.1.S1_at	2.38808	1.09669	2.9051	Os08g0529000	LOC_Os08g41720	Auxin efflux carrier component 1 (PIN-FORMED protein) (AtPIN1).
Os.47738.1.S1_at	2.77511	0.743051	2.8986	Os09g0111100	LOC_Os09g02360	Cyclin, N-terminal domain containing protein.
Os.24483.1.A1_s_at	8.36124	0	2.8975	Os05g0517900	LOC_Os05g44170	Appr>p cyclic nucleotide phosphodiesterase domain containing protein.
Os.8249.1.S1_at	2.96161	0.693942	2.8964	Os05g0526400	LOC_Os05g45050	Reticulon family protein.
Os.8383.1.S1_at	2.93758	0.693942	2.8898	Os05g0556700	LOC_Os05g48290	Cct2-prov protein.
Os.49660.1.S1_at	6.50259	0	2.8896	Os02g0538900	LOC_Os02g33560	Eukaryotic transcription factor, DNA-binding domain containing protein.
Os.8118.1.S1_at	1.72363	3.34149	2.8759	Os07g0448100	LOC_Os07g26630	Plasma membrane integral protein ZmPIP2-6.
Os.50922.1.S1_at	3.11392	0.607922	2.8686	Os09g0452200	LOC_Os09g27890	LysM-domain GPI-anchored protein 1 precursor. Splice isoform 2.
Os.20627.2.S1_at	3.17737	0.588469	2.8666	Os07g0520300	LOC_Os07g33620	Cytochrome P450 family protein.
Os.51830.1.S1_at	2.61131	0.80458	2.8643	Os06g0683900	LOC_Os06g46990	Hypothetical protein.
Os.9714.2.A1_a_at	3.63832	0.420277	2.8577	Os04g0600900	LOC_Os04g51190	Growth-regulating factor 3.
Os.9043.1.S1_at	1.94515	2.05893	2.8566	Os06g0127900	LOC_Os06g03720	Ribonucleoside-diphosphate reductase small chain (EC 1.17.4.1) (Ribonucleotide reductase R2 subunit).
Os.12163.1.S1_at	3.77814	0.416193	2.8557	Os03g0226200	LOC_Os03g12510	Non-symbiotic hemoglobin 2 (rHb2) (ORYsa GLB1b).
Os.26484.1.S1_at	2.03004	1.82703	2.8529	Os01g0875300	LOC_Os01g65440	UspA domain containing protein.
Os.48959.1.S1_at	2.63803	0.80458	2.852	Os03g0332900	LOC_Os03g21510	Protein kinase domain containing protein.
Os.37783.1.S1_a_at	2.9384	0.693942	2.8495	Os12g0571100	LOC_Os12g38300	Plant metallothionein, family 15 protein.
Os.7614.1.S1_at	2.48943	0.981639	2.8491	Os06g0244700	LOC_Os06g13600	Arabidopsis thaliana protein of unknown function DUF813 family protein.
Os.36472.1.S1_x_at	6.2037	0	2.8453	Os03g0825600	LOC_Os03g61040	Conserved hypothetical protein.
OsAffx.17970.1.S1_at	3.12694	0.607922	2.8444	Os09g0484200	LOC_Os09g31080	Hypothetical protein.
Os.6435.1.S1_at	2.98707	0.669329	2.8416	Os01g0973000	LOC_Os01g74152	Pyrimidine 5-nucleotidase family protein.
Os.50384.1.S1_at	2.28079	1.25199	2.8412	Os02g0529700	LOC_Os02g32760	60S acidic ribosomal protein P2A (P2).
Os.53679.1.S1_s_at	4.31619	0.279896	2.8378	Os09g0484200	LOC_Os09g31080	Hypothetical protein.
Os.6262.1.S1_at	6.03957	0	2.8342	Os07g0603100	LOC_Os07g41180	Nuclear transport factor 2 domain containing protein.
Os.46809.1.S1_at	4.65101	0.128317	2.8324	Os10g0412700	LOC_Os10g27280	Thaumatin, pathogenesis-related family protein.
Os.36376.1.S1_at	2.21353	1.44502	2.8295	Os01g0625900	LOC_Os01g43610	Uncharacterized plant-specific domain containing protein.
Os.7523.1.S1_at	5.02357	0.0745517	2.8292	Os02g0670400	LOC_Os02g44930	HMGc1 protein.
Os.13565.1.A1_s_at	3.36106	0.583024	2.8288	Os05g0526400	LOC_Os10g17650	Reticulon family protein.
Os.46489.1.S1_at	3.04462	0.623321	2.8242	Os10g0323500	LOC_Os01g55720	Beta-glucosidase.
Os.16746.1.S1_x_at	5.86692	0	2.8237	Os01g0762900	LOC_Os01g55720	Conserved hypothetical protein.
Os.6620.1.S1_at	4.08002	0.315922	2.8208	Os03g0734300	LOC_Os03g52390	Proteinase inhibitor I20, Pin2 family protein.
Os.36651.1.S1_at	2.85935	0.732958	2.8162	Os04g0515900	LOC_Os04g43560	NAM / CUC2-like protein.
Os.12591.2.S1_x_at	3.63236	0.420277	2.8143	Os11g0210300	LOC_Os11g10480	Alcohol dehydrogenase 1.
Os.10041.1.S1_at	5.78878	0	2.8132	Os02g0330200	LOC_Os02g22480	Protein of unknown function DUF563 family protein.
Os.47374.1.S1_at	2.99819	0.669329	2.8111	Os04g0686200	LOC_Os04g58960	Chromosome condensation regulator protein (Fragment).
Os.34146.1.S1_at	3.72967	0.416193	2.8103	Os03g0826000	LOC_Os03g61080	Conserved hypothetical protein.
Os.14119.2.S1_x_at	3.54817	0.45324	2.8062	Os10g0559800	LOC_Os10g41040	Protein of unknown function DUF547 domain containing protein.
Os.23412.1.S1_at	3.01483	0.642733	2.7914	Os12g0604700	LOC_Os12g41180	LSTK-1-like kinase.
Os.4694.1.S1_at	5.48834	0	2.7895	Os09g0297400	LOC_Os09g12600	Phosphate/phosphoenolpyruvate translocator.
Os.12234.2.S1_s_at	3.15522	0.588469	2.7857	Os06g0219500	LOC_Os06g11610	Low molecular weight heat shock protein precursor.
Os.6274.1.S1_at	1.74705	3.11001	2.7855	Os05g0550600	LOC_Os05g47730	Nonspecific lipid transfer protein.
Os.48702.1.A1_at	1.78234	2.92333	2.7811	Os07g0502900	LOC_Os07g31960	UDP-glucuronosyl/UDP-glucosyltransferase family protein.
Os.53938.1.S1_at	2.58153	0.840148	2.7811	Os05g0361500	LOC_Os05g29790	Pectinesterase family protein.
Os.54466.1.S1_at	2.85466	0.741005	2.7799	Os04g0681600	LOC_Os04g58504	Protein of unknown function DUF580 family protein.
Os.48013.1.A1_at	2.91405	0.719163	2.777	Os03g0222600	LOC_Os03g12230	Caleosin related family protein.
Os.54037.1.S1_s_at	6.3008	0	2.7724	Os02g0256200	LOC_Os02g15700	Conserved hypothetical protein.
Os.7087.1.S1_at	2.51632	0.920659	2.7717	Os02g0218800	LOC_Os02g12690	Allene oxide synthase (EC 4.2.1.92).
Os.49654.1.S1_at	2.93844	0.693942	2.769	Os03g0301700	LOC_Os03g18970	Calmodulin-binding protein phosphatase.
Os.49748.1.S1_at	3.26173	0.583024	2.7651	Os02g0701300	LOC_Os02g47280	Transcription activator GRF2 (Fragment).
Os.47948.1.S1_at	2.75531	0.743051	2.7648	Os02g0747400	LOC_Os02g51280	PCF1.
Os.5771.1.S1_a_at	2.82335	0.741005	2.7626	Os09g0441900	LOC_Os09g26999	Hypothetical protein.
Os.18734.1.S1_at	2.03838	1.82703	2.7595	Os03g0107300	LOC_Os03g01700	Conserved hypothetical protein.
Os.53007.1.S1_at	5.63718	0	2.7576	Os02g0761100	LOC_Os02g52360	Cyclophilin-40 (Expressed protein).
Os.55886.1.S1_at	1.91194	2.1998	2.7565	Os01g0765600	LOC_Os01g56030	Calcium-binding EF-hand domain containing protein.
Os.8696.1.S1_x_at	5.27986	0	2.7545	Os08g0115200	LOC_Os08g02250	IQ calmodulin-binding region domain containing protein.
Os.159.1.S1_s_at	3.37824	0.583024	2.7534	Os03g0235000	LOC_Os03g13210	Peroxidase (EC 1.11.1.7).
Os.47974.1.A1_at	5.41168	0	2.7496	Os03g0646200	LOC_Os03g44430	Plant specific of unknown function DUF860 family protein.
Os.30035.1.S1_at	7.01046	0	2.7407	Os01g0686300	LOC_Os01g49240	UDP-glucuronosyl/UDP-glucosyltransferase family protein.
Os.46297.1.S1_at	2.56402	0.878719	2.7383	Os07g0517300	LOC_Os07g33360	Conserved hypothetical protein.
Os.8304.1.S1_at	3.72695	0.416193	2.7381	Os04g0681400	LOC_Os04g58470	Protein of unknown function DUF580 family protein.
Os.37127.1.A1_at	2.32238	1.20989	2.7379	Os01g0532800	LOC_Os01g34870	Barren family protein.
Os.51204.1.S1_at	2.15053	1.56543	2.7372	Os02g0635800	LOC_Os02g42380	TCP transcription factor family protein.
OsAffx.17872.1.S1_s_at	2.1487	1.56543	2.7337	Os09g0409100	LOC_Os09g24370	Conserved hypothetical protein.
OsAffx.27307.1.S1_at	2.49597	0.981639	2.7326	Os05g0520300	LOC_Os05g44400	Zn-finger, GATA type domain containing protein.
Os.28127.1.S1_at	3.50577	0.515571	2.7284	Os03g0231700	LOC_Os03g12900	Squalene monooxygenase 2 (EC 1.14.99.7).
Os.54226.1.S1_at	3.91849	0.415915	2.7262	None	LOC_Os02g54974	expressed protein
Os.53575.1.S1_s_at	3.16499	0.588469	2.7248	Os03g0338400	LOC_Os03g21970	Basic helix-loop-helix dimerisation region bHLH domain containing protein.
Os.28433.5.S1_x_at	2.10618	1.63377	2.7241	Os01g0795400	LOC_Os01g58290	Subtilase.
Os.46089.1.S1_at	2.56298	0.878719	2.7202	Os10g0571300	LOC_Os10g42110	Protein kinase-like protein.
Os.501.1.S1_at	2.55933	0.878719	2.7118	Os01g0259400	LOC_Os01g15480	Protein kinase domain containing protein.
OsAffx.30674.1.S1_s_at	4.29688	0.279896	2.7101	Os10g0489900	LOC_Os10g34820	Hypothetical protein.
Os.47982.1.A1_x_at	1.84856	2.63967	2.702	Os01g0177900	LOC_Os01g08260	PDR-like ABC transporter (PDR4 ABC transporter).
Os.53626.1.S1_at	6.08856	0	2.7012	Os08g0539100	LOC_Os08g42620	Zn-finger, DHHC type domain containing protein.
Os.49466.1.S1_at	3.08564	0.607922	2.7	Os12g0629700	LOC_Os12g43430	Thaumatin-like protein precursor.
Os.12821.1.S1_at	3.05078	0.623321	2.6981	Os03g0279200	LOC_Os03g17100	Histone H2A.
Os.18552.1.S1_at	2.12888	1.59733	2.6965	None	LOC_Os11g31980	serine carboxypeptidase 1 precursor, putative, expressed
Os.51091.1.S1_at	3.25968	0.583024	2.6946	Os03g0310000	LOC_Os03g19670	Lipolytic enzyme, G-D-S-L family protein.
Os.25104.1.S1_x_at	3.85161	0.416193	2.6864	Os02g0760200	LOC_Os02g52280	Conserved hypothetical protein.
Os.49870.1.S1_at	4.92483	0.0745517	2.6797	Os02g0158800	LOC_Os02g06400	Hypothetical plant protein family protein.
Os.36607.1.S1_x_at	5.84705	0	2.679	Os07g0120100	LOC_Os07g02880	Protein of unknown function DUF538 family protein.
Os.31431.1.S1_at	3.84873	0.416193	2.6781	Os01g0588400	LOC_Os01g40580	Band 7 protein family protein.
Os.37876.1.S1_at	2.1314	1.59733	2.6778	Os10g0546400	LOC_Os10g39920	Conserved hypothetical protein.
OsAffx.14585.1.S1_s_at	2.22326	1.44502	2.6778	Os05g0170300	LOC_Os05g07820	Leucine-rich repeat, typical subtype containing protein.
Os.49821.1.S1_x_at	3.63775	0.420277	2.6677	Os08g0442700	LOC_Os08g34380	Receptor-like kinase.
Os.56233.1.S1_s_at	2.68249	0.794333	2.6667	Os09g0476800	LOC_Os09g30010	Beta-Ig-H3/fasciclin domain containing protein.
Os.54655.1.S1_at	4.95327	0.0745517	2.6651	Os05g0347400	LOC_Os05g28040	Ribulose bisphosphate carboxylase, large chain family protein.
Os.15262.1.S1_at	3.39034	0.583024	2.6644	Os01g0962600	LOC_Os01g73160	40S ribosomal protein S10-1.
Os.6656.1.S1_at	1.86393	2.48979	2.6634	Os02g0285300	LOC_Os02g18410	DREPP plasma membrane polypeptide family protein.
Os.32292.1.S1_at	2.51676	0.920659	2.6567	Os01g0543100	LOC_Os01g36240	Peroxidase 72 precursor (EC 1.11.1.7) (Atperox P72) (PRXR8) (ATP6a).
Os.50118.1.S1_at	1.6187	4.47776	2.6555	Os03g0130700	LOC_Os03g03860	Protein of unknown function DUF265 family protein.
Os.6638.1.S1_x_at	4.41064	0.279896	2.6552	Os01g0787600	LOC_Os01g57770	Ethylene-induced esterase.
Os.1327.1.S1_at	2.97734	0.669329	2.655	Os02g0651900	LOC_Os02g43540	Conserved hypothetical protein.
Os.46749.1.S1_x_at	2.57011	0.878719	2.6485	Os09g0453300	LOC_Os09g27990	Annexin family protein.
Os.23583.2.S1_x_at	2.64626	0.80458	2.6447	Os01g0180400	LOC_Os01g08520	Protein of unknown function DUF581 family protein.
Os.50931.1.S1_at	4.68888	0.128317	2.6419	Os02g0669000	LOC_Os02g44860	Lipolytic enzyme, G-D-S-L family protein.
Os.3435.2.S1_x_at	2.46814	1.00721	2.639	Os05g0555100	LOC_Os05g48150	Protein phosphatase 2A B'kappa subunit.
Os.18406.1.S1_at	3.4304	0.583024	2.6375	Os07g0591700	LOC_Os07g40220	Conserved hypothetical protein.
Os.9006.1.S1_at	2.93158	0.693942	2.6371	Os02g0303200	None	Hypothetical protein.
Os.14126.1.S1_at	4.03566	0.367605	2.6357	Os03g0640800	LOC_Os03g43930	HD-Zip protein (Homeodomain transcription factor) (ATHB-14) (Homeodomain-leucine zipper protein 14).
Os.51110.1.S1_at	3.64016	0.420277	2.6353	Os04g0687200	LOC_Os04g59050	Conserved hypothetical protein.
Os.4952.1.S1_at	2.39374	1.09669	2.6346	Os06g0613500	LOC_Os06g41060	Basic helix-loop-helix dimerisation region bHLH domain containing protein.
Os.8908.1.S1_at	2.5732	0.840148	2.6307	Os02g0773200	LOC_Os02g53320	Universal stress protein (Usp) family protein.
Os.21801.1.S1_at	1.9463	2.05893	2.6276	Os01g0138800	LOC_Os01g04620	Conserved hypothetical protein.
Os.6745.1.S1_at	7.11518	0	2.6253	Os09g0517600	LOC_Os09g34180	Actin-binding FH2 domain containing protein.
Os.51933.1.S1_at	4.93769	0.0745517	2.6249	Os11g0175500	LOC_Os11g07450	Zn-finger, RING domain containing protein.
Os.55271.1.S1_at	2.67807	0.794333	2.6238	Os02g0732300	LOC_Os02g49960	Conserved hypothetical protein.
Os.32194.1.S1_at	3.23275	0.583024	2.622	Os03g0596600	LOC_Os03g39960	Conserved hypothetical protein.
Os.55623.1.S1_at	2.17583	1.51929	2.62	None	LOC_Os08g42570	expressed protein
OsAffx.14829.2.S1_x_at	5.08768	0.0745517	2.6198	Os05g0298700	LOC_Os05g23350	Xylan endohydrolase isoenzyme X-I (EC 3.2.1.8).
Os.16305.1.S1_at	1.73908	3.34149	2.618	Os04g0180400	LOC_Os04g10160	Cytochrome P450 CYP99A1 (EC 1.14.-.-) (Fragment).
Os.32248.2.S1_x_at	1.95714	2.05893	2.6174	Os01g0195200	LOC_Os01g09860	Serine/threonine-protein kinase PBS1 (EC 2.7.1.37) (AvrPphB susceptible protein 1).
Os.10735.1.S1_at	2.99346	0.669329	2.6117	Os09g0539800	LOC_Os09g36860	Acyl carrier protein III, chloroplast precursor (ACP III).
Os.18583.1.S1_at	1.92662	2.1998	2.6112	Os01g0166800	LOC_Os01g07260	Conserved hypothetical protein.
OsAffx.6350.1.S1_at	2.29277	1.25199	2.611	Os09g0375000	LOC_Os09g20820	Enolase (EC 4.2.1.11) (Fragment).
Os.7402.1.S1_at	4.53109	0.128317	2.6081	Os05g0172500	LOC_Os05g08010	Cyclin-like F-box domain containing protein.
Os.18122.1.S1_at	2.7354	0.758772	2.6062	Os03g0173900	LOC_Os03g07790	Integrins alpha chain family protein.
Os.37860.1.S1_at	2.06103	1.72977	2.603	Os11g0114900	LOC_Os11g02330	Plant lipid transfer protein/Par allergen family protein.
Os.52026.2.S1_at	3.03591	0.642733	2.6006	Os08g0519700	LOC_Os08g40830	Protein of unknown function DUF630 domain containing protein.
Os.7164.1.S1_at	2.38399	1.09669	2.5962	Os02g0745100	LOC_Os02g51110	NOD26-like membrane integral protein ZmNIP2-1.
Os.6812.1.S1_at	1.66426	3.85793	2.5943	Os10g0361000	LOC_Os10g21670	Lipase/lipooxygenase, PLAT/LH2 domain containing protein.
Os.6789.1.S1_at	3.11472	0.607922	2.5937	Os09g0521400	LOC_Os09g34960	Hydroxymethylglutaryl coenzyme A synthase.
Os.5740.1.S1_at	3.90308	0.415915	2.5931	Os01g0829800	LOC_Os01g61380	Malate dehydrogenase precursor (EC 1.1.1.37).
OsAffx.2917.1.S1_s_at	2.00231	1.88322	2.5917	Os02g0609200	LOC_Os02g39620	ATOZI1 protein (Stress-induced protein OZI1) (AT0ZI1 protein).
OsAffx.15402.1.S1_at	2.8323	0.741005	2.5866	Os06g0237900	LOC_Os06g13070	DNA glycosylase family protein.
Os.46584.1.S1_at	3.57625	0.45324	2.5802	Os06g0143100	LOC_Os06g05120	Hypothetical protein.
Os.55986.1.S1_x_at	3.29074	0.583024	2.579	Os10g0496000	LOC_Os10g35300	Zn-finger, Dof type domain containing protein.
Os.53964.1.S1_at	3.28201	0.583024	2.5778	Os12g0548100	LOC_Os12g36170	G14587-6 protein (Fragment).
OsAffx.12765.1.S1_x_at	2.16637	1.56543	2.5769	Os03g0170600	LOC_Os03g07450	Hypothetical protein.
Os.9801.1.S1_at	4.3437	0.279896	2.5755	Os09g0498800	LOC_Os09g32320	Hypothetical plant protein family protein.
Os.16746.1.S1_at	5.3936	0	2.5739	Os01g0762900	LOC_Os01g55720	Conserved hypothetical protein.
Os.11266.1.S1_at	1.96688	1.96294	2.5726	Os04g0339400	LOC_Os04g27060	Aldo/keto reductase family protein.
Os.55574.1.S1_at	3.10816	0.607922	2.5669	Os04g0412700	LOC_Os04g33670	Conserved hypothetical protein.
Os.50546.1.S1_at	2.50022	0.981639	2.5601	Os03g0257000	LOC_Os03g15190	Conserved hypothetical protein.
Os.57399.1.S1_at	9.40689	0	2.5599	Os05g0467400	LOC_Os05g39120	Conserved hypothetical protein.
Os.51728.1.S1_at	3.20521	0.583024	2.5565	Os09g0481100	LOC_Os09g30330	Phosphatidylinositol transfer-like protein IV.
Os.51649.1.S1_at	2.29665	1.25199	2.5529	Os04g0405500	LOC_Os04g33260	Conserved hypothetical protein.
Os.52833.1.S1_at	3.3657	0.583024	2.5511	Os08g0113000	LOC_Os08g02110	Peroxidase 47 precursor (EC 1.11.1.7) (Atperox P47) (ATP32).
Os.32563.1.S1_at	2.66493	0.794333	2.5508	Os03g0370500	LOC_Os03g25450	Putative rRNA pseudouridine synthase family protein.
Os.49108.2.S1_x_at	1.86767	2.48979	2.5505	Os04g0396800	LOC_Os04g32540	Peptidase S10, serine carboxypeptidase family protein.
Os.53971.1.S1_at	3.05768	0.623321	2.5504	Os07g0557200	LOC_Os07g37110	Delayed-early response protein/equilibrative nucleoside transporter family protein.
Os.47984.1.A1_at	3.37813	0.583024	2.5481	Os02g0756100	LOC_Os02g51950	Conserved hypothetical protein.
Os.38031.1.S1_at	5.16181	0.0745517	2.545	Os06g0622000	LOC_Os06g41710	CW-type Zn-finger domain containing protein.
OsAffx.16910.1.S1_at	3.31195	0.583024	2.5431	Os08g0190700	LOC_Os08g09170	Conserved hypothetical protein.
Os.51296.1.S1_at	4.77819	0.0745517	2.5417	Os05g0485500	LOC_Os05g40720	Hypothetical protein.
Os.10536.1.S1_at	2.51175	0.920659	2.5352	Os07g0596000	LOC_Os07g40480	Conserved hypothetical protein.
Os.54285.1.S1_at	3.76661	0.416193	2.5321	Os11g0652100	LOC_Os11g43140	Hypothetical protein.
Os.11216.1.S1_at	2.31935	1.20989	2.5286	Os03g0758100	LOC_Os03g55090	Alpha-1,4 glucan phosphorylase, L-1 isozyme, chloroplast precursor (EC 2.4.1.1) (Starch phosphorylase L-1).
Os.13010.1.S1_a_at	3.53523	0.515571	2.5263	Os04g0569000	LOC_Os04g48060	Activator 1 40 kDa subunit (Replication factor C 40 kDa subunit) (A1 40 kDa subunit) (RF-C 40 kDa subunit) (RFC40).
Os.37921.2.S1_at	2.35972	1.12737	2.5233	Os01g0785900	LOC_Os01g57650	Zn-finger, C2H2 type domain containing protein.
OsAffx.17468.1.S1_s_at	2.91936	0.719163	2.5209	Os08g0533300	LOC_Os08g42080	Amino acid-binding ACT domain containing protein.
Os.962.1.S1_at	2.31917	1.20989	2.5182	Os01g0125600	LOC_Os01g03490	Heavy metal transport/detoxification protein domain containing protein.
Os.14065.1.S1_at	3.59674	0.45324	2.5174	Os07g0519300	LOC_Os07g33560	Cytochrome P450 family protein.
Os.49473.1.S1_at	5.58559	0	2.5168	Os09g0424600	LOC_Os09g25640	HAD superfamily (subfamily IG) hydrolase, 5'-Nucleotidase protein.
Os.37620.1.S1_at	5.53801	0	2.5141	Os01g0763900	LOC_Os01g55820	Conserved hypothetical protein.
Os.6595.2.S1_s_at	2.77609	0.743051	2.5131	Os04g0689400	LOC_Os04g59320	Protein kinase domain containing protein.
Os.23671.1.S1_at	3.27161	0.583024	2.5101	Os01g0751600	LOC_Os01g54810	Conserved hypothetical protein.
OsAffx.26598.1.S1_x_at	5.65404	0	2.51	Os04g0634500	LOC_Os04g54190	KI domain interacting kinase 1.
Os.48707.1.S1_at	3.41225	0.583024	2.5093	Os06g0700000	LOC_Os06g48650	Proteinase inhibitor I9, subtilisin propeptide domain containing protein.
Os.27524.2.S1_at	2.15332	1.56543	2.5054	Os09g0338500	LOC_Os09g16920	Desaturase/cytochrome b5 protein.
OsAffx.16365.1.S1_x_at	4.66167	0.128317	2.4993	None	LOC_Os07g22840	anaphase-promoting complex subunit 11, putative, expressed
Os.1991.1.S1_at	2.81386	0.741005	2.499	Os01g0738800	LOC_Os01g53680	Hypothetical protein.
Os.57361.1.S1_at	2.34593	1.12737	2.497	Os08g0230600	LOC_Os08g13400	Zn-binding protein, LIM domain containing protein.
Os.50023.1.S1_at	2.19275	1.51929	2.4961	Os02g0834300	LOC_Os02g58740	Allergen V5/Tpx-1 related family protein.
Os.10102.1.S1_at	1.74552	3.11001	2.4941	Os01g0863500	None	Conserved hypothetical protein.
Os.2423.1.S1_at	2.12702	1.59733	2.4937	Os12g0555200	LOC_Os12g36850	Probenazole-inducible protein PBZ1.
Os.12649.1.S1_at	3.39044	0.583024	2.4911	Os01g0832300	LOC_Os01g61590	Calcium-dependent protein kinase.
Os.19844.1.S1_at	3.53106	0.515571	2.4891	Os03g0785800	LOC_Os03g57190	Transcription factor PCF6 (Fragment).
Os.7601.1.S1_s_at	1.64086	4.18248	2.4817	Os08g0546900	LOC_Os08g43350	NC domain containing protein.
Os.53570.1.S1_at	2.4725	0.981639	2.4775	Os02g0768300	LOC_Os02g52930	Protein of unknown function DUF6 domain containing protein.
Os.12348.5.S1_at	2.14278	1.56543	2.476	Os05g0462700	LOC_Os05g38740	Histone H4 variant TH011.
Os.4979.1.S1_at	2.9703	0.669329	2.4753	Os05g0535900	LOC_Os05g45930	IQ calmodulin-binding region domain containing protein.
Os.49217.1.S1_at	3.43814	0.583024	2.4737	Os03g0247200	LOC_Os03g14300	Hypothetical protein.
OsAffx.29393.1.S1_x_at	5.88483	0	2.4731	Os08g0369000	LOC_Os08g28170	Permease 1.
Os.51372.1.S1_at	4.7274	0.128317	2.4717	Os03g0563200	LOC_Os03g36534	Non-protein coding transcript, uncharacterized transcript.
OsAffx.25082.1.S1_s_at	5.99377	0	2.4697	Os03g0238800	LOC_Os03g13560	Conserved hypothetical protein.
Os.6821.1.S1_at	4.51041	0.182216	2.4694	Os05g0168800	LOC_Os05g07680	Spectrin repeat containing protein.
Os.18091.1.S1_at	4.06337	0.315922	2.4684	Os05g0456000	LOC_Os05g38210	Mitochondrial glycoprotein family protein.
Os.13081.1.S1_at	2.76806	0.743051	2.4674	Os01g0759000	LOC_Os01g55420	Conserved hypothetical protein.
Os.10494.1.S1_at	1.63927	4.18248	2.4661	Os01g0243700	LOC_Os01g14140	Beta-1,3-glucanase-like protein.
Os.33152.1.S1_x_at	5.24466	0	2.4619	Os11g0175500	LOC_Os11g07450	Zn-finger, RING domain containing protein.
Os.23021.1.S1_at	3.785	0.416193	2.4615	Os03g0841600	LOC_Os03g62480	UDP-glucuronosyl/UDP-glucosyltransferase family protein.
Os.8064.1.S1_at	2.61719	0.80458	2.4587	Os04g0602500	LOC_Os04g51340	Pectinacetylesterase precursor.
OsAffx.28364.1.S1_at	3.89955	0.415915	2.4581	Os07g0193000	LOC_Os07g09520	HIPL1 protein precursor.
Os.51935.1.S1_at	4.26492	0.279896	2.4578	Os11g0109500	LOC_Os11g01830	Staphylococcus nuclease (SNase-like) domain containing protein.
OsAffx.12645.1.S1_s_at	2.78927	0.741005	2.4564	None	LOC_Os02g54870	expressed protein
Os.24972.1.S1_at	3.11052	0.607922	2.4561	Os02g0192500	LOC_Os02g09930	Beta-1,4-mannan synthase.
Os.39800.1.S1_at	1.77019	2.92333	2.4551	Os02g0163400	LOC_Os02g06760	Conserved hypothetical protein.
Os.15769.1.S1_at	2.18115	1.51929	2.4522	Os02g0809300	LOC_Os02g56490	Conserved hypothetical protein.
Os.25811.1.S1_at	3.88226	0.415915	2.4464	None	LOC_Os12g03880	60S acidic ribosomal protein P0, putative, expressed
Os.52974.1.S1_at	1.80733	2.76079	2.446	Os04g0597600	LOC_Os04g50940	Proton-dependent high affinity oligopeptide transporter PepT2.
Os.9194.1.S1_at	1.62528	4.47776	2.4454	Os02g0757100	LOC_Os02g52040	Phi-1 protein.
Os.33816.1.S1_at	2.7926	0.741005	2.4443	Os01g0725400	LOC_Os01g52610	Protein of unknown function DUF588 family protein.
Os.57475.1.S1_x_at	4.14696	0.315922	2.444	Os02g0601300	LOC_Os02g38920	Glyceraldehyde-3-phosphate dehydrogenase, cytosolic 3 (EC 1.2.1.12).
Os.27898.1.A1_at	2.32638	1.20989	2.4417	Os02g0767000	LOC_Os02g52810	Remorin, C-terminal region domain containing protein.
Os.31089.1.S1_at	1.75255	3.11001	2.4411	Os03g0115000	LOC_Os03g02400	Plastocyanin-like domain containing protein.
Os.53799.1.S1_at	7.77794	0	2.4392	Os06g0224500	LOC_Os06g12060	Mitochodrial transcription termination factor-related family protein.
Os.37641.1.S1_at	4.36995	0.279896	2.4377	Os01g0617700	LOC_Os01g43050	Hypothetical protein.
Os.16113.1.S1_s_at	2.25714	1.34371	2.4348	Os03g0336900	LOC_Os03g21870	Uncharacterized plant-specific domain containing protein.
Os.52799.2.S1_at	4.92675	0.0745517	2.4328	Os08g0128000	LOC_Os08g03420	Myb, DNA-binding domain containing protein.
Os.53914.1.S1_at	5.70285	0	2.4285	Os11g0235200	LOC_Os11g12740	TGF-beta receptor, type I/II extracellular region family protein.
Os.18023.1.S1_at	2.75137	0.743051	2.4271	Os11g0568300	LOC_Os11g36030	HMG-I and HMG-Y, DNA-binding domain containing protein.
Os.47984.1.A1_s_at	2.70444	0.758772	2.427	Os02g0756100	LOC_Os02g51950	Conserved hypothetical protein.
Os.1526.1.S1_at	2.12392	1.59733	2.4265	Os01g0330100	LOC_Os01g22660	Lipase homolog (Fragment).
Os.51663.1.S1_at	5.86578	0	2.4245	Os04g0594000	LOC_Os04g50760	RWD domain containing protein.
Os.10551.1.S1_at	5.53222	0	2.4217	Os10g0462900	LOC_Os10g32550	Chaperonin CPN60-1, mitochondrial precursor (HSP60-1).
Os.51422.1.S1_at	2.59156	0.840148	2.4212	Os04g0644900	LOC_Os04g55220	C2 calcium/lipid-binding region, CaLB domain containing protein.
Os.5031.1.S1_at	2.06073	1.72977	2.421	Os12g0555000	LOC_Os12g36830	Bet v I allergen family protein.
Os.57465.1.S1_x_at	2.16618	1.56543	2.4169	Os03g0401300	LOC_Os03g28330	Sucrose synthase 2 (EC 2.4.1.13) (Sucrose-UDP glucosyltransferase 2).
Os.31907.1.S1_x_at	1.96386	2.05893	2.4167	Os02g0693700	LOC_Os02g46680	MDR-like p-glycoprotein.
Os.23742.1.S1_at	2.36801	1.12737	2.4163	Os09g0528000	LOC_Os09g35890	Kinesin, motor region domain containing protein.
Os.50023.1.S1_x_at	2.15555	1.56543	2.4135	Os02g0834300	LOC_Os02g58740	Allergen V5/Tpx-1 related family protein.
Os.4685.1.S1_at	2.87337	0.732958	2.4125	Os03g0128500	LOC_Os03g03650	DNA polymerase delta small subunit (EC 2.7.7.7).
Os.10468.1.S1_at	3.29992	0.583024	2.4109	Os03g0724600	LOC_Os03g51470	Hypothetical protein.
OsAffx.24631.1.S1_s_at	2.36293	1.12737	2.4079	Os02g0597700	LOC_Os02g38410	Ubiquitin domain containing protein.
Os.47334.1.S1_at	3.27396	0.583024	2.4075	Os08g0242900	LOC_Os08g14460	Conserved hypothetical protein.
Os.11313.1.S1_at	3.98423	0.386552	2.4064	Os03g0300400	LOC_Os03g18850	Pathogen-related protein (JIOsPR10).
Os.5313.1.S1_at	5.21451	0.0745517	2.4014	Os08g0192900	LOC_Os08g09350	RNA-binding region RNP-1 (RNA recognition motif) domain containing protein.
OsAffx.23927.2.S1_at	2.73498	0.758772	2.3989	Os01g0876800	LOC_Os01g65550	RNA-binding region RNP-1 (RNA recognition motif) domain containing protein.
Os.49120.1.S1_at	5.63046	0	2.3986	Os02g0454500	LOC_Os02g25700	Membrane bound O-acyl transferase, MBOAT family protein.
OsAffx.24606.3.S1_at	2.13911	1.56543	2.3973	Os02g0579300	LOC_Os02g36890	Myb, DNA-binding domain containing protein.
Os.21902.1.S1_at	2.12762	1.59733	2.3945	Os09g0456100	LOC_Os09g28300	Remorin, C-terminal region domain containing protein.
Os.16488.1.S1_at	2.23605	1.34371	2.3934	Os01g0744000	LOC_Os01g54080	Kinesin heavy chain (Fragment).
OsAffx.23573.1.S1_s_at	3.65418	0.420277	2.3931	Os05g0112000	LOC_Os05g02130	Zn-finger, RING domain containing protein.
Os.28038.1.S1_at	4.07116	0.315922	2.3924	Os05g0573500	LOC_Os05g49780	HAP3.
Os.19761.1.S1_at	2.07413	1.72977	2.3896	Os01g0130400	LOC_Os01g03950	Alpha-xylosidase precursor (F24J5.20 protein) (At1g68560/F24J5_10).
Os.8080.2.S1_x_at	4.57551	0.128317	2.3889	Os07g0630900	LOC_Os07g43710	CSLA7 (Fragment).
Os.3435.1.S1_at	2.24595	1.34371	2.3884	Os05g0555100	LOC_Os05g48150	Protein phosphatase 2A B'kappa subunit.
Os.30587.1.S1_at	1.92451	2.1998	2.3878	Os05g0132800	LOC_Os05g04215	Conserved hypothetical protein.
Os.25677.1.S1_at	2.28523	1.25199	2.3841	Os03g0401300	LOC_Os03g28330	Sucrose synthase 2 (EC 2.4.1.13) (Sucrose-UDP glucosyltransferase 2).
OsAffx.26383.1.S1_at	3.15756	0.588469	2.3808	Os04g0465100	LOC_Os04g39100	Haem peroxidase, plant/fungal/bacterial family protein.
Os.14757.1.S1_at	2.55407	0.878719	2.3804	Os04g0599700	LOC_Os04g51100	Cobalamin synthesis protein/P47K domain containing protein.
Os.20501.1.S1_at	2.7802	0.743051	2.3801	Os07g0673900	LOC_Os07g47670	Hypoxia induced protein conserved region family protein.
Os.6116.1.S1_x_at	2.50804	0.920659	2.3754	Os12g0569300	LOC_Os12g38150	Thaumatin, pathogenesis-related family protein.
Os.5659.1.S1_at	3.23507	0.583024	2.3739	Os02g0757700	LOC_Os02g52130	Cyclin-like F-box domain containing protein.
Os.49723.1.S1_at	3.23738	0.583024	2.373	Os05g0102600	LOC_Os05g01230	Zn-finger, RING domain containing protein.
Os.53319.1.S1_at	1.79592	2.76079	2.3725	Os12g0632900	LOC_Os12g43660	Receptor protein kinase.
Os.50782.1.S1_a_at	4.80145	0.0745517	2.3722	Os12g0141500	LOC_Os12g04740	Peptidase, trypsin-like serine and cysteine proteases domain containing protein.
Os.14153.3.S1_x_at	4.01883	0.367605	2.3715	Os05g0111300	LOC_Os05g02070	Plant metallothionein, family 15 protein.
Os.54078.1.S1_at	4.80308	0.0745517	2.3706	Os02g0634600	LOC_Os02g42300	Conserved hypothetical protein.
Os.22272.1.S1_at	4.66206	0.128317	2.37	Os12g0613700	LOC_Os12g41950	Transcriptional factor B3 family protein.
Os.4638.1.S1_at	2.02507	1.82703	2.3691	Os11g0456000	LOC_Os11g26880	Rapid ALkalinization Factor family protein.
Os.1428.1.S1_at	3.58842	0.45324	2.36	Os06g0653000	LOC_Os06g44300	Glossy1 homolog (Fragment).
Os.11478.1.S1_at	2.59684	0.840148	2.3593	Os09g0556700	LOC_Os09g38440	Nuclear protein SET domain containing protein.
Os.28409.2.S1_at	2.50284	0.981639	2.3557	Os06g0274200	LOC_Os06g16290	High mobility group-like nuclear protein 2.
Os.5197.1.S1_at	1.90048	2.31405	2.3493	Os01g0658700	LOC_Os01g46950	Aldose 1-epimerase family protein.
Os.55252.1.S1_at	1.59379	4.77189	2.348	Os04g0581800	LOC_Os04g49260	Heavy metal transport/detoxification protein domain containing protein.
Os.57427.1.S1_x_at	4.79643	0.0745517	2.3403	Os03g0238800	LOC_Os03g13560	Conserved hypothetical protein.
Os.5742.1.S1_a_at	2.99956	0.642733	2.3398	Os02g0139300	LOC_Os02g04670	Glycoside hydrolase, family 17 protein.
Os.51915.2.S1_at	2.975	0.669329	2.3388	Os03g0702500	LOC_Os03g49550	UDP-glucuronosyl/UDP-glucosyltransferase family protein.
Os.6022.1.S1_at	3.2162	0.583024	2.3374	Os02g0178500	LOC_Os02g08190	DEM2.
Os.7150.1.S1_at	3.08125	0.607922	2.3348	Os09g0492700	LOC_Os09g31970	3-hydroxy-3-methylglutaryl-coenzyme A reductase 1 (EC 1.1.1.34) (HMG- CoA reductase 1) (HMGR1).
Os.53585.1.S1_at	3.48014	0.583024	2.3348	Os04g0412900	LOC_Os04g33690	Sec23/Sec24 trunk region domain containing protein.
Os.10209.3.S1_x_at	3.23038	0.583024	2.3316	Os06g0104400	LOC_Os06g01500	IQ calmodulin-binding region domain containing protein.
Os.54505.1.S1_at	2.83567	0.741005	2.3221	Os12g0425600	LOC_Os12g23760	Hypothetical plant protein family protein.
Os.5659.3.S1_x_at	3.63027	0.420277	2.3184	Os02g0757700	LOC_Os02g52130	Cyclin-like F-box domain containing protein.
Os.25736.1.S1_at	2.86016	0.732958	2.3176	None	LOC_Os09g31486	heat shock 70 kDa protein, mitochondrial precursor, putative, expressed
Os.23656.1.A1_at	2.47838	0.981639	2.3151	Os04g0672300	LOC_Os04g57650	Conserved hypothetical protein.
Os.28769.1.S1_at	4.28535	0.279896	2.3147	Os01g0530300	LOC_Os01g34610	Hypothetical protein.
Os.9454.1.S1_at	4.30283	0.279896	2.3121	Os11g0532200	LOC_Os11g32780	Hypothetical protein.
Os.4166.1.S1_at	2.57215	0.878719	2.3081	Os05g0580000	LOC_Os05g50380	Glucose-1-phosphate adenylyltransferase large subunit 1, chloroplast precursor (EC 2.7.7.27) (ADP-glucose synthase) (ADP-glucose pyrophosphorylase) (AGPASE S) (Alpha-D-glucose-1-phosphate adenyl transferase) (BEPL).
Os.24545.2.S1_at	2.61709	0.80458	2.3038	Os03g0416500	LOC_Os03g30300	Glucosamine/galactosamine-6-phosphate isomerase domain containing protein.
OsAffx.18681.1.S1_s_at	1.67267	3.85793	2.3035	Os11g0149200	LOC_Os11g05170	Conserved hypothetical protein.
Os.28124.1.S1_at	2.95348	0.693942	2.3031	Os10g0416500	LOC_Os10g28080	Chitinase 1 precursor (EC 3.2.1.14) (Tulip bulb chitinase-1) (TBC-1).
Os.12241.1.S1_at	2.31104	1.20989	2.3016	Os03g0244200	LOC_Os03g14050	Thaumatin-like protein.
Os.11123.1.S1_at	2.29364	1.25199	2.3001	Os07g0623600	LOC_Os07g43070	Conserved hypothetical protein.
Os.5650.1.S1_at	3.09813	0.607922	2.2983	Os05g0513900	LOC_Os05g43830	Peptidase S33, proline iminopeptidase 1 family protein.
Os.14119.1.S1_x_at	3.22064	0.583024	2.2979	Os10g0559800	LOC_Os10g41040	Protein of unknown function DUF547 domain containing protein.
Os.54868.1.S1_at	2.92564	0.719163	2.2963	Os05g0412500	LOC_Os05g34130	Conserved hypothetical protein.
Os.30812.1.S1_at	2.48794	0.981639	2.2957	Os01g0103000	LOC_Os01g01350	Hypothetical protein.
Os.49193.1.S1_at	2.92836	0.693942	2.2952	Os05g0389000	LOC_Os05g32270	Pathogenesis-related transcriptional factor and ERF domain containing protein.
Os.9047.1.S1_at	2.89003	0.719163	2.2939	Os02g0273900	LOC_Os02g17370	Conserved hypothetical protein.
Os.14100.1.S1_at	2.0303	1.82703	2.2939	Os01g0876800	LOC_Os01g65550	RNA-binding region RNP-1 (RNA recognition motif) domain containing protein.
Os.49740.1.S1_at	2.1396	1.56543	2.2924	Os06g0692800	LOC_Os06g47770	Protein of unknown function DUF547 domain containing protein.
Os.47590.1.A1_s_at	1.91272	2.1998	2.2923	Os05g0466900	LOC_Os05g39080	Protein kinase domain containing protein.
Os.11118.1.S1_at	4.00525	0.367605	2.2921	Os06g0668200	LOC_Os06g45710	Phosphoglycerate kinase, cytosolic (EC 2.7.2.3).
OsAffx.4181.1.S1_at	3.51077	0.515571	2.2903	Os04g0644200	LOC_Os04g55130	Integrase, catalytic region domain containing protein.
Os.45229.1.S1_at	2.38618	1.09669	2.289	None	LOC_Os03g28389	expressed protein
Os.8113.1.S1_at	1.9328	2.1998	2.2874	Os01g0180000	LOC_Os01g08470	RNA-binding region RNP-1 (RNA recognition motif) domain containing protein.
Os.9411.1.S1_at	4.13223	0.315922	2.2869	Os09g0507600	LOC_Os09g32968	emp24/gp25L/p24 family protein.
Os.6189.1.S1_s_at	2.48582	0.981639	2.2865	Os09g0442700	LOC_Os09g27060	SNF2-related domain containing protein.
Os.46839.1.S1_at	7.84995	0	2.2857	Os10g0112100	LOC_Os10g02300	Uncharacterized Cys-rich domain containing protein.
Os.54229.1.S1_at	3.40192	0.583024	2.2853	Os04g0444300	LOC_Os04g36670	Conserved hypothetical protein.
Os.56111.1.S1_at	4.4821	0.182216	2.2847	Os04g0655400	LOC_Os04g56120	Protein kinase domain containing protein.
OsAffx.3575.1.S1_at	2.72271	0.758772	2.2825	Os03g0724300	LOC_Os03g51440	Protein kinase domain containing protein.
Os.16649.1.S1_at	5.59548	0	2.2801	Os06g0546400	LOC_Os06g35470	Ribosomal protein L1 family protein.
OsAffx.16365.1.S1_at	4.194	0.279896	2.2785	None	LOC_Os07g22840	anaphase-promoting complex subunit 11, putative, expressed
Os.51713.1.S1_at	2.07535	1.72977	2.2775	Os05g0466900	LOC_Os05g39080	Protein kinase domain containing protein.
OsAffx.31339.1.S1_s_at	4.07929	0.315922	2.2757	Os11g0579800	LOC_Os11g37080	Gar1 protein RNA-binding region family protein.
OsAffx.28364.1.S1_x_at	2.75529	0.743051	2.2752	Os07g0193000	LOC_Os07g09520	HIPL1 protein precursor.
Os.10723.1.S1_at	2.58976	0.840148	2.2742	Os04g0570500	LOC_Os04g48200	Cytochrome P450 family protein.
Os.24545.2.S1_x_at	2.52613	0.920659	2.2742	Os03g0416500	LOC_Os03g46600	Glucosamine/galactosamine-6-phosphate isomerase domain containing protein.
Os.55587.1.S1_at	2.95066	0.693942	2.2734	Os03g0668900	LOC_Os03g46600	Conserved hypothetical protein.
Os.11828.1.S1_at	4.24006	0.279896	2.2731	Os09g0439700	LOC_Os09g26830	Lung seven transmembrane receptor family protein.
Os.53665.1.S1_at	2.68471	0.758772	2.2718	Os02g0761200	LOC_Os02g52370	ARM repeat fold domain containing protein.
OsAffx.27459.3.S1_x_at	2.79624	0.741005	2.2704	Os06g0142200	LOC_Os06g04990	Early nodulin 93 ENOD93 protein family protein.
Os.52694.1.S1_at	3.38735	0.583024	2.2695	Os06g0672400	LOC_Os06g46030	Ribulose bisphosphate carboxylase, large chain family protein.
OsAffx.25199.1.S1_at	3.5424	0.45324	2.267	None	LOC_Os03g22960	expressed protein
OsAffx.2070.2.S1_at	2.29944	1.20989	2.2667	Os01g0341000	LOC_Os01g23850	TMP repeat containing protein.
Os.50961.1.S1_at	3.47791	0.583024	2.266	Os03g0803500	LOC_Os03g58890	2OG-Fe(II) oxygenase domain containing protein.
Os.52110.1.S1_at	3.01163	0.642733	2.2657	Os07g0484500	LOC_Os07g30110	Protein of unknown function DUF1395 family protein.
Os.31191.1.S1_at	1.66973	3.85793	2.2656	Os07g0448400	LOC_Os07g26660	Plasma membrane integral protein ZmPIP2-6.
Os.23586.1.S1_at	2.25651	1.34371	2.2645	Os12g0634800	LOC_Os12g43830	Conserved hypothetical protein.
Os.23185.1.S1_at	4.57223	0.128317	2.2604	Os10g0167200	LOC_Os10g08540	Geraniol 10-hydroxylase (EC 1.14.14.1).
Os.25621.2.S1_at	3.31153	0.583024	2.2575	Os12g0268000	LOC_Os12g16720	Cytochrome P450 71A1 (EC 1.14.-.-) (CYPLXXIA1) (ARP-2).
Os.12410.3.S1_s_at	3.49755	0.515571	2.2569	Os01g0974200	LOC_Os01g74300	RicMT (Metallothionein-like protein).
Os.53388.1.S1_x_at	4.46497	0.279896	2.2557	Os08g0519600	LOC_Os08g40820	Conserved hypothetical protein.
Os.9982.1.S1_at	4.46274	0.279896	2.2554	Os07g0625400	LOC_Os07g43240	SKP1 component family protein.
Os.6116.1.S1_at	2.25149	1.34371	2.2539	Os12g0569300	LOC_Os12g38150	Thaumatin, pathogenesis-related family protein.
Os.6638.1.S1_at	4.75701	0.0745517	2.2533	Os01g0787600	LOC_Os01g57770	Ethylene-induced esterase.
Os.22781.1.S1_at	3.45723	0.583024	2.2516	Os02g0601300	LOC_Os02g38920	Glyceraldehyde-3-phosphate dehydrogenase, cytosolic 3 (EC 1.2.1.12).
Os.53852.1.S1_at	2.62011	0.80458	2.2495	Os04g0209200	LOC_Os04g13210	Glutathione-conjugate transporter AtMRP4.
Os.6115.1.S1_at	5.24052	0.0745517	2.2491	Os01g0514700	LOC_Os01g33090	Protein kinase domain containing protein.
Os.16506.1.A1_at	3.67801	0.416193	2.248	Os12g0109200	LOC_Os12g01830	Ca(2+)-dependent nuclease.
Os.7322.1.S1_at	4.22972	0.279896	2.2474	Os10g0372800	LOC_Os10g22730	Hypothetical protein.
Os.9051.1.S1_at	4.02695	0.367605	2.2468	Os02g0200800	LOC_Os02g10690	Targeting for Xklp2 family protein.
Os.38400.1.S1_at	7.35516	0	2.2446	Os09g0474100	LOC_Os09g29830	Basic helix-loop-helix dimerisation region bHLH domain containing protein.
Os.33336.1.S1_at	1.80335	2.76079	2.2436	Os01g0211800	LOC_Os01g11350	Basic-leucine zipper (bZIP) transcription factor domain containing protein.
Os.46650.1.S1_at	3.17638	0.588469	2.2433	Os10g0498500	LOC_Os10g35540	Epoxide hydrolase.
Os.13875.1.S1_at	3.3048	0.583024	2.2422	Os06g0667600	LOC_Os06g45670	Glycine decarboxylase complex H-protein.
Os.7510.1.S1_at	2.75021	0.758772	2.2408	Os10g0559500	LOC_Os10g41020	2OG-Fe(II) oxygenase domain containing protein.
Os.54904.1.S1_at	5.44213	0	2.2406	Os02g0671300	LOC_Os02g45010	Basic helix-loop-helix dimerisation region bHLH domain containing protein.
OsAffx.10978.1.S1_at	4.30325	0.279896	2.2337	Os01g0185900	LOC_Os01g09080	WRKY transcription factor 1 (WRKY DNA-binding protein 1) (Zinc- dependent activator protein 1) (Transcription factor ZAP1).
Os.46897.1.S1_a_at	3.2248	0.583024	2.2328	Os10g0497600	LOC_Os10g35450	Protein kinase domain containing protein.
Os.32478.1.S1_at	2.54518	0.878719	2.2315	Os01g0652800	LOC_Os01g46400	Hypothetical protein.
Os.36498.1.S1_at	2.67843	0.794333	2.2289	Os01g0212000	None	Conserved hypothetical protein.
Os.13926.1.S1_at	4.40335	0.279896	2.2276	Os07g0695800	LOC_Os07g49520	2-oxoglutarate dehydrogenase, E1 component.
Os.10209.1.S1_x_at	3.05545	0.623321	2.2276	Os06g0104400	LOC_Os06g01500	IQ calmodulin-binding region domain containing protein.
Os.10753.1.S2_a_at	4.10798	0.315922	2.2271	Os04g0566500	LOC_Os04g47870	Argonaute and Dicer protein, PAZ domain containing protein.
Os.49578.1.S1_x_at	1.97307	1.96294	2.2257	Os11g0701600	None	Conserved hypothetical protein.
Os.38060.1.S1_a_at	3.94439	0.415915	2.2255	Os01g0654100	LOC_Os01g46570	CTP synthase (EC 6.3.4.2) (UTP--ammonia ligase) (CTP synthetase).
Os.37621.2.S1_at	2.39712	1.09669	2.2234	Os01g0113600	LOC_Os01g02334	Hypothetical protein.
Os.54479.1.S1_at	2.36318	1.12737	2.2229	Os04g0585100	LOC_Os04g49560	Zn-finger, DHHC type domain containing protein.
Os.37641.2.S1_x_at	4.47666	0.279896	2.2223	Os01g0617700	LOC_Os10g36620	Hypothetical protein.
Os.45427.1.A1_at	3.3556	0.583024	2.2216	None	LOC_Os01g04120	expressed protein
Os.46597.2.S1_at	3.2044	0.583024	2.2206	Os10g0509800	LOC_Os10g02070	Conserved hypothetical protein.
Os.52862.1.S1_at	5.69389	0	2.2182	Os01g0949200	None	Protein of unknown function DUF731 family protein.
Os.158.1.S1_at	2.83442	0.741005	2.2163	Os10g0109600	LOC_Os10g02070	Peroxidase (EC 1.11.1.7).
Os.38060.2.S1_x_at	4.05158	0.315922	2.2156	Os01g0654100	LOC_Os01g46570	CTP synthase (EC 6.3.4.2) (UTP--ammonia ligase) (CTP synthetase).
Os.47926.1.S1_at	2.55183	0.878719	2.2131	Os02g0601700	LOC_Os02g38970	Ankyrin repeat containing protein.
Os.12649.2.S1_x_at	3.67293	0.416193	2.2126	Os01g0832300	LOC_Os01g61590	Calcium-dependent protein kinase.
Os.11046.1.S1_at	1.79534	2.76079	2.2114	Os06g0592500	LOC_Os06g39240	Ethylene-responsive transcriptional coactivator.
OsAffx.5101.1.S1_at	1.74473	3.11001	2.2111	Os06g0653100	LOC_Os06g44310	Senescence-associated protein 5.
Os.55823.1.S1_at	2.02801	1.82703	2.2081	Os12g0432600	LOC_Os12g24490	Zn-finger, RING domain containing protein.
Os.50854.1.S1_at	2.87108	0.732958	2.2068	Os08g0456600	None	Hypothetical protein.
Os.55878.1.S1_at	4.23029	0.279896	2.2014	Os05g0112200	LOC_Os05g02150	Dof3 gene (Fragment).
OsAffx.5287.1.S1_s_at	5.5906	0	2.2008	Os07g0207400	LOC_Os07g10660	40S ribosomal protein S2 (Strings of pearls protein).
Os.18675.1.S1_at	3.84194	0.416193	2.2004	None	LOC_Os01g73310	actin-1, putative, expressed
Os.10753.1.S1_a_at	3.34345	0.583024	2.1996	Os04g0566500	LOC_Os04g47870	Argonaute and Dicer protein, PAZ domain containing protein.
Os.5794.1.S1_a_at	2.72303	0.758772	2.1994	Os03g0205700	LOC_Os03g10800	Photoreceptor-interacting protein-like.
Os.50402.1.S1_at	3.52036	0.515571	2.1979	Os03g0124800	LOC_Os03g03334	Non-protein coding transcript, uncharacterized transcript.
Os.10858.1.S1_at	3.65105	0.420277	2.1953	Os09g0544800	LOC_Os09g37270	Protein of unknown function DUF315 domain containing protein.
Os.11714.1.S1_at	2.34127	1.12737	2.1942	Os02g0771700	LOC_Os02g53200	Glycoside hydrolase, family 17 protein.
OsAffx.14981.1.S1_at	1.60092	4.77189	2.1941	Os05g0436100	LOC_Os05g36050	Protein kinase family protein.
Os.13812.1.S1_a_at	4.62127	0.128317	2.1934	Os03g0831500	LOC_Os03g61600	Phosphoribosylformylglycinamidine cyclo-ligase, chloroplast precursor (EC 6.3.3.1) (AIRS) (Phosphoribosyl-aminoimidazole synthetase) (AIR synthase).
Os.9351.1.S1_at	5.79408	0	2.1917	Os06g0597400	LOC_Os06g39640	ZLL/PNH homologous protein.
Os.56345.1.S1_at	2.27906	1.25199	2.19	Os05g0339300	LOC_Os05g27350	Hypothetical protein.
Os.6682.1.A1_s_at	2.07402	1.72977	2.1899	Os03g0745200	LOC_Os03g53360	Transferase family protein.
Os.12002.1.S2_at	4.32607	0.279896	2.1873	Os10g0390600	LOC_Os10g25140	1-aminocyclopropane-1-carboxylate synthase family protein.
Os.16055.1.S1_at	1.95956	2.05893	2.1856	Os03g0728500	LOC_Os03g51870	Forkhead-associated domain containing protein.
Os.9424.1.S1_at	1.85094	2.48979	2.1856	Os04g0455600	LOC_Os04g38310	Conserved hypothetical protein.
Os.9484.1.S1_at	3.09957	0.607922	2.1854	Os12g0197500	LOC_Os12g09580	XS zinc finger domain containing protein.
Os.23621.1.S1_a_at	3.26426	0.583024	2.1844	Os06g0113600	LOC_Os06g02340	Cyclin-like F-box domain containing protein.
OsAffx.30162.1.S1_at	4.29234	0.279896	2.1842	Os09g0542500	LOC_Os09g37040	Protein of unknown function DUF630 domain containing protein.
Os.28098.1.S1_at	3.47602	0.583024	2.1833	Os10g0465700	LOC_Os10g32810	Beta-amylase (AT3g23920/F14O13_11).
Os.10803.1.S1_at	3.90281	0.415915	2.1828	Os03g0293500	LOC_Os03g18220	Pyruvate decarboxylase isozyme 2 (EC 4.1.1.1) (PDC) (Fragment).
Os.4172.1.S1_at	4.22578	0.279896	2.1825	Os06g0712700	LOC_Os06g49840	MADS-box protein SPW1.
Os.12791.4.S1_x_at	3.92356	0.415915	2.1822	Os05g0111300	LOC_Os05g02070	Plant metallothionein, family 15 protein.
Os.57558.1.S1_at	5.47132	0	2.1815	Os04g0598300	LOC_Os04g51000	Floricaula/leafy-like 1.
Os.18057.1.A1_at	1.91002	2.31405	2.1806	Os02g0739900	LOC_Os02g50640	Arabidopsis thaliana protein of unknown function DUF813 family protein.
Os.32021.1.S1_at	1.82355	2.63967	2.1803	Os05g0223200	LOC_Os05g13620	Glycine-rich RNA-binding protein GRP2A.
Os.53823.1.S1_at	3.25666	0.583024	2.1797	Os06g0291600	LOC_Os06g18830	Protein kinase (EC 2.7.1.-) (Clone OSPK 4.4) (Fragment).
Os.22665.1.S1_at	2.457	1.00721	2.1775	Os03g0109400	LOC_Os03g01890	Homeobox domain containing protein.
Os.12200.1.S1_s_at	2.19148	1.51929	2.1761	Os03g0785900	LOC_Os03g57200	Glutathione S-transferase GST 19 (EC 2.5.1.18).
Os.14555.1.S1_at	3.59261	0.45324	2.1723	Os10g0415200	LOC_Os10g27990	Exocyst complex subunit Sec15-like family protein.
Os.42688.1.S1_x_at	2.96064	0.693942	2.1708	Os01g0875500	LOC_Os01g65460	Beta-galactosidase (EC 3.2.1.23).
Os.32832.1.S1_a_at	1.6008	4.77189	2.1667	Os03g0825300	LOC_Os03g61010	Protein kinase domain containing protein.
Os.2210.1.S1_at	2.09575	1.63377	2.1663	Os08g0189200	LOC_Os08g08970	Oxalate oxidase (Fragment).
Os.6176.1.S1_at	3.19899	0.583024	2.1655	Os08g0547100	LOC_Os08g43370	Glucosamine/galactosamine-6-phosphate isomerase domain containing protein.
Os.21896.1.S1_at	3.62814	0.420277	2.1653	Os10g0477100	LOC_Os10g33720	Ankyrin-like protein.
Os.52824.1.S1_at	1.73118	3.34149	2.164	Os03g0597600	LOC_Os03g40070	L-asparaginase (EC 3.5.1.1) (L-asparagine amidohydrolase).
Os.42475.1.S1_at	2.87173	0.732958	2.1626	Os01g0841100	LOC_Os01g62380	Beta-Ig-H3/fasciclin domain containing protein.
Os.4918.1.S1_at	2.35354	1.12737	2.1601	Os07g0151800	LOC_Os07g05700	Conserved hypothetical protein.
Os.47490.1.S1_at	2.96505	0.669329	2.1589	Os08g0505900	LOC_Os08g39550	DNA-damage-repair/toleration protein DRT100 precursor.
Os.54566.1.S1_at	3.49391	0.583024	2.1586	Os02g0567800	LOC_Os02g35940	Esterase/lipase/thioesterase domain containing protein.
Os.50847.1.S1_at	3.21968	0.583024	2.153	Os08g0399600	LOC_Os08g30884	Elongation factor Ts (EF-Ts).
Os.52522.1.S1_at	3.46317	0.583024	2.1528	Os08g0565700	LOC_Os08g45130	SRA-YDG domain containing protein.
Os.24913.1.A1_at	3.29115	0.583024	2.1502	Os04g0571200	LOC_Os04g48260	Zn-finger, RING domain containing protein.
OsAffx.25974.1.S1_at	2.55149	0.878719	2.1498	None	LOC_Os04g10940	expressed protein
Os.24830.1.S1_at	2.13238	1.59733	2.149	Os04g0166000	LOC_Os04g08390	Conserved hypothetical protein.
Os.31293.1.S1_at	2.75546	0.743051	2.1478	Os01g0930500	LOC_Os01g70500	Conserved hypothetical protein.
Os.53077.1.S1_at	6.87101	0	2.1447	Os04g0506800	LOC_Os04g42760	Glycosyl transferase, family 29 protein.
Os.32272.1.S1_x_at	4.87424	0.0745517	2.1442	Os01g0383900	LOC_Os01g28690	Conserved hypothetical protein.
Os.47857.1.S1_at	2.36552	1.12737	2.1394	Os07g0208900	LOC_Os07g10820	Major facilitator superfamily protein.
Os.34111.1.S1_at	2.81509	0.741005	2.1392	Os01g0706100	LOC_Os01g50970	Conserved hypothetical protein.
Os.22608.1.S1_s_at	3.14656	0.588469	2.1382	Os09g0529900	LOC_Os09g36030	HpcH/HpaI aldolase family protein.
Os.3415.1.S1_s_at	1.9737	1.96294	2.1381	Os10g0542900	LOC_Os10g39680	Chitinase (EC 3.2.1.14) (Fragment).
Os.50996.1.S1_at	1.93442	2.1998	2.138	Os08g0280600	LOC_Os08g17870	Conserved hypothetical protein.
Os.10746.1.S1_a_at	3.18903	0.583024	2.1375	Os04g0432000	LOC_Os04g35240	Serine/threonine-protein kinase ASK1 (EC 2.7.1.37).
Os.19843.1.S1_at	1.98183	1.96294	2.1353	Os01g0755500	LOC_Os01g55100	Transcription factor PCF7 (Fragment).
Os.54161.1.S1_at	3.96116	0.386552	2.1343	Os03g0858600	LOC_Os03g64130	Protein of unknown function DUF668 family protein.
Os.23665.1.A1_at	3.33428	0.583024	2.1333	Os01g0180700	LOC_Os01g08550	Conserved hypothetical protein.
Os.50996.1.S1_x_at	2.23748	1.34371	2.1323	Os08g0280600	LOC_Os08g17870	Conserved hypothetical protein.
OsAffx.16462.1.S1_at	3.65992	0.420277	2.132	Os07g0471900	LOC_Os07g28890	Basic helix-loop-helix dimerisation region bHLH domain containing protein.
Os.9975.1.S1_at	1.85636	2.48979	2.1319	Os03g0280400	LOC_Os03g17200	Uncharacterized plant-specific domain 01589 containing protein.
Os.6516.1.S1_at	1.70321	3.58374	2.1317	Os07g0516400	LOC_Os07g33280	Conserved hypothetical protein.
Os.8660.1.S1_at	2.67903	0.794333	2.1302	Os08g0491200	LOC_Os08g38320	Protein kinase domain containing protein.
Os.4548.1.S1_at	3.74345	0.416193	2.1284	Os04g0618600	LOC_Os04g52770	Long hypocotyl in far-red 1 (bHLH-like protein HFR1) (Reduced phytochrome signaling) (Basic helix-loop-helix FBI1 protein) (Basic helix-loop-helix protein 26) (bHLH26) (AtbHLH026) (Reduced sensitivity to far-red light).
Os.14313.2.S1_s_at	1.91495	2.1998	2.1268	Os01g0832900	LOC_Os01g61620	Ser-Thr protein kinase-like protein.
Os.46620.1.S1_at	2.85747	0.732958	2.1266	Os10g0563300	LOC_Os10g41370	WD40-like domain containing protein.
Os.35463.1.S1_at	1.80151	2.76079	2.1261	Os05g0562300	LOC_Os05g48810	DnaJ-like protein.
Os.8080.1.S1_at	3.33809	0.583024	2.1255	Os07g0630900	LOC_Os07g43710	CSLA7 (Fragment).
Os.32182.1.S1_at	3.10276	0.607922	2.1248	Os01g0880300	LOC_Os01g65790	Pectinesterase family protein.
OsAffx.3028.1.S1_at	2.42023	1.05426	2.1237	Os02g0739900	LOC_Os02g50640	Arabidopsis thaliana protein of unknown function DUF813 family protein.
Os.18583.2.S1_x_at	2.06064	1.72977	2.1205	Os01g0166800	LOC_Os01g07260	Conserved hypothetical protein.
Os.26698.2.S1_at	3.85643	0.416193	2.1185	Os08g0546400	LOC_Os08g43300	Ubiquitin interacting motif domain containing protein.
Os.17881.1.S1_at	1.76144	3.11001	2.1181	Os04g0642100	LOC_Os04g54940	Microtubule-associated protein EB1.
Os.37362.1.S1_at	3.12214	0.607922	2.1163	Os02g0617700	LOC_Os02g40460	RNA binding S1 domain containing protein.
Os.134.1.S1_at	2.34482	1.12737	2.1152	Os12g0236400	LOC_Os12g13380	Adenylate kinase A (EC 2.7.4.3) (ATP-AMP transphosphorylase).
Os.4718.1.S1_at	2.75819	0.743051	2.114	Os05g0482700	LOC_Os05g40420	2,3-bisphosphoglycerate-independent phosphoglycerate mutase (EC 5.4.2.1) (Phosphoglyceromutase) (BPG-independent PGAM) (PGAM-I).
Os.9823.1.S1_at	2.57486	0.840148	2.1132	Os09g0110300	LOC_Os09g02270	Putative cyclase family protein.
Os.12780.1.S1_at	2.37526	1.09669	2.1127	Os08g0113100	LOC_Os08g02120	Fructokinase 2.
Os.4453.1.S1_at	1.85008	2.63967	2.1119	Os06g0125200	LOC_Os06g03520	Protein of unknown function DUF581 family protein.
Os.10636.2.A1_x_at	3.40041	0.583024	2.1071	Os06g0159600	LOC_Os06g06470	U box domain containing protein.
Os.17885.1.S1_s_at	2.96359	0.693942	2.1065	Os03g0807100	LOC_Os03g59240	Protein of unknown function DUF239 domain containing protein.
Os.18466.1.S1_at	3.56024	0.45324	2.1033	Os12g0141400	LOC_Os12g04720	Hypothetical protein.
Os.9892.1.S1_a_at	2.3367	1.12737	2.1014	Os01g0875500	LOC_Os01g65460	Beta-galactosidase (EC 3.2.1.23).
Os.7212.1.S1_at	2.49306	0.981639	2.0995	Os10g0162400	LOC_Os10g07480	Plant protein of unknown function DUF869 family protein.
Os.9312.1.S1_at	2.90701	0.719163	2.0964	Os03g0102700	LOC_Os03g01270	Beta-expansin precursor.
Os.28023.1.S1_at	3.42327	0.583024	2.0961	Os01g0838600	LOC_Os01g62130	Zn-finger, C2H2 type domain containing protein.
Os.52287.2.S1_at	6.51803	0	2.0948	Os02g0120400	LOC_Os02g02810	Hypothetical protein.
Os.48024.1.A1_x_at	2.25737	1.34371	2.094	Os01g0296200	LOC_Os01g19170	Glycoside hydrolase, family 28 protein.
Os.16282.1.A1_at	2.46083	1.00721	2.0917	Os06g0567200	LOC_Os06g37080	Multicopper oxidase, type 1 family protein.
Os.10855.1.S1_at	5.09167	0.0745517	2.0908	Os03g0770800	LOC_Os03g56060	CSLC9.
OsAffx.28981.1.S1_at	3.16244	0.588469	2.0907	Os08g0108700	LOC_Os08g01710	Conserved hypothetical protein.
OsAffx.27459.3.S1_at	3.11294	0.607922	2.0903	Os06g0142200	LOC_Os06g04990	Early nodulin 93 ENOD93 protein family protein.
Os.8648.1.S1_s_at	4.19134	0.279896	2.09	Os08g0477500	LOC_Os08g37250	S.tuberosum patatin (Fragment).
Os.49837.1.S1_a_at	5.4744	0	2.0895	Os06g0217300	LOC_Os06g11330	Transcription factor MADS55.
Os.10803.1.S2_at	5.34458	0	2.0893	Os03g0293500	LOC_Os03g18220	Pyruvate decarboxylase isozyme 2 (EC 4.1.1.1) (PDC) (Fragment).
Os.12190.1.S1_at	4.47214	0.279896	2.0884	Os07g0641700	LOC_Os07g44740	10 kDa chaperonin (Protein CPN10) (Protein groES).
Os.6763.1.S1_x_at	2.20839	1.44502	2.0863	Os01g0678800	LOC_Os01g48710	Heavy metal transport/detoxification protein domain containing protein.
Os.26359.1.S1_a_at	2.23906	1.34371	2.0854	Os02g0775400	LOC_Os02g53520	Kinesin heavy chain-like protein (Fragment).
OsAffx.24703.1.S1_s_at	2.45316	1.00721	2.0832	Os02g0651900	LOC_Os02g43540	Conserved hypothetical protein.
Os.36995.1.S1_at	5.09481	0.0745517	2.0826	Os07g0115300	LOC_Os07g02440	Peroxidase2 precursor (EC 1.11.1.7).
Os.5796.1.S1_at	1.77653	2.92333	2.0812	Os04g0498700	LOC_Os04g42100	Haem peroxidase, plant/fungal/bacterial family protein.
Os.10949.1.S1_at	3.0921	0.607922	2.0796	Os03g0328000	LOC_Os03g21080	Adapter protein SPIKE1.
Os.7488.1.S1_s_at	3.66268	0.420277	2.0738	Os01g0589700	LOC_Os01g40700	Conserved hypothetical protein.
Os.53946.1.S1_at	2.36711	1.12737	2.0735	Os08g0526100	LOC_Os08g41440	Nucleotide sugar epimerase family protein.
OsAffx.25555.1.S1_s_at	1.82112	2.63967	2.0731	Os03g0655300	LOC_Os03g45270	HSP20-like chaperone domain containing protein.
Os.9163.1.S1_at	2.30148	1.20989	2.0729	Os07g0686900	LOC_Os07g48750	Alpha-L-arabinofuranosidase.
Os.5278.1.S1_at	1.83477	2.63967	2.072	Os11g0432600	LOC_Os11g24484	Beta-ketoacyl reductase GL8B.
Os.12250.1.S1_at	2.9068	0.719163	2.07	Os03g0851000	LOC_Os03g63400	Transcription factor homolog BTF3-like protein.
Os.53958.1.S1_at	3.8679	0.416193	2.0686	Os05g0101600	LOC_Os05g01120	Cytochrome P450 family protein.
Os.17555.1.S1_at	4.14878	0.315922	2.0682	Os04g0634500	LOC_Os04g54190	KI domain interacting kinase 1.
Os.33217.1.S1_at	1.61992	4.47776	2.0681	Os03g0637800	LOC_Os03g43670	Protein kinase family protein.
Os.39214.1.S1_at	2.49716	0.981639	2.067	Os10g0524700	LOC_Os10g38090	Cytochrome P450 family protein.
Os.36023.1.S1_at	1.97675	1.96294	2.0667	Os07g0114500	LOC_Os07g02360	Conserved hypothetical protein.
Os.31816.2.S1_x_at	2.59824	0.840148	2.0653	Os01g0927000	LOC_Os01g70220	SET domain-containing protein SET118.
Os.50352.1.S1_at	2.00678	1.88322	2.0634	Os04g0223500	LOC_Os04g14690	Flavin-containing monooxygenase FMO family protein.
Os.53968.1.S1_at	4.42962	0.279896	2.0623	Os02g0807000	LOC_Os02g56310	Phosphoenolpyruvate carboxylase kinase.
Os.4743.1.S1_at	2.49703	0.981639	2.0622	Os01g0969100	LOC_Os01g73790	Conserved hypothetical protein.
OsAffx.23927.1.S1_x_at	2.37471	1.09669	2.0617	Os01g0876800	LOC_Os01g65550	RNA-binding region RNP-1 (RNA recognition motif) domain containing protein.
Os.25532.1.S1_a_at	4.27323	0.279896	2.0614	Os03g0725400	LOC_Os03g51550	WD-repeat protein 5 (WD-repeat protein BIG-3).
Os.35279.1.S1_at	3.62329	0.45324	2.0611	Os11g0572800	LOC_Os11g36450	Cyclin-like F-box domain containing protein.
Os.36194.1.S1_at	2.61127	0.80458	2.0606	Os01g0243100	LOC_Os01g14090	Kinesin heavy chain (Fragment).
Os.18573.1.S1_at	2.04438	1.82703	2.0603	Os07g0627000	LOC_Os07g43390	4-alpha-glucanotransferase, chloroplast precursor (EC 2.4.1.25) (Amylomaltase) (Disproportionating enzyme) (D-enzyme).
Os.5808.1.S1_at	1.92651	2.1998	2.0582	Os09g0338500	LOC_Os09g16920	Desaturase/cytochrome b5 protein.
Os.54186.1.S1_at	2.13009	1.59733	2.0538	Os05g0452800	LOC_Os05g37900	Zn-finger, RING domain containing protein.
Os.11828.1.S2_at	5.11767	0.0745517	2.0532	Os09g0439700	LOC_Os09g26830	Lung seven transmembrane receptor family protein.
Os.1625.1.S1_at	3.84821	0.416193	2.052	Os01g0143300	LOC_Os01g05010	Mitochondrial glycoprotein family protein.
Os.54743.1.S1_at	2.1729	1.51929	2.0517	Os03g0260600	LOC_Os03g15440	Basic helix-loop-helix dimerisation region bHLH domain containing protein.
Os.17584.1.S1_at	2.73856	0.758772	2.0513	Os02g0813600	LOC_Os02g56860	Naringenin-chalcone synthase family protein.
Os.24664.1.A1_at	6.09912	0	2.0487	Os03g0293400	LOC_Os03g18210	Aprataxin (Forkhead-associated domain histidine-triad like protein) (FHA-HIT). Splice isoform 6.
Os.9484.1.S2_at	2.53731	0.920659	2.048	Os12g0197500	LOC_Os12g09580	XS zinc finger domain containing protein.
Os.55235.1.S1_at	3.12515	0.607922	2.047	Os02g0507100	LOC_Os02g30380	Conserved hypothetical protein.
Os.27991.1.S1_at	2.21891	1.44502	2.0465	Os09g0347800	LOC_Os09g17850	Conserved hypothetical protein.
Os.23542.1.A1_at	2.38342	1.09669	2.045	Os05g0362100	LOC_Os05g29880	Glyoxysomal fatty acid beta-oxidation multifunctional protein MFP-a [Includes: Enoyl-CoA hydratase (EC 4.2.1.17)
Os.6800.1.S1_x_at	2.03772	1.82703	2.0443	Os02g0830700	LOC_Os02g58390	Leucine-rich repeat, plant specific containing protein.
Os.51709.2.S1_at	1.89303	2.31405	2.0439	Os04g0586700	LOC_Os04g49700	Zn-finger, RING domain containing protein.
Os.54373.1.S1_at	3.60872	0.45324	2.0436	Os09g0549400	LOC_Os09g37700	Conserved hypothetical protein.
Os.27520.4.S1_a_at	1.99954	1.88322	2.0434	Os10g0127900	LOC_Os10g03850	Conserved hypothetical protein.
Os.49095.1.S1_at	4.53671	0.128317	2.0424	Os03g0328900	LOC_Os03g21140	Zn-finger, C-x8-C-x5-C-x3-H type domain containing protein.
Os.52927.1.S1_at	3.99329	0.386552	2.0422	Os05g0295900	LOC_Os05g22990	ARM repeat fold domain containing protein.
Os.49023.1.S1_x_at	1.88468	2.31405	2.0414	Os03g0348900	LOC_Os03g22680	CHY zinc finger domain containing protein.
Os.28030.1.S1_at	2.2106	1.44502	2.04	Os06g0696400	LOC_Os06g48160	Xyloglycan endo-transglycosylase precursor.
Os.54607.1.S1_at	2.31412	1.20989	2.0394	Os06g0501900	LOC_Os06g30640	Cytochrome P450 family protein.
Os.6433.1.S1_at	2.64743	0.794333	2.0382	Os03g0136200	LOC_Os03g04340	24-methylene lophenol C24(1)methyltransferase.
Os.1606.1.S1_at	2.32944	1.20989	2.0348	Os04g0659300	LOC_Os04g56430	Protein of unknown function DUF26 domain containing protein.
Os.47956.1.S1_at	2.56777	0.878719	2.0347	Os05g0551100	LOC_Os05g47790	Conserved hypothetical protein.
Os.22608.1.S1_at	2.75542	0.743051	2.0345	Os09g0529900	LOC_Os09g36030	HpcH/HpaI aldolase family protein.
Os.17516.1.S1_at	5.41737	0	2.0325	Os04g0484900	LOC_Os04g40840	Ypl086cp.
Os.32248.1.S1_a_at	1.94838	2.05893	2.0315	Os01g0195200	LOC_Os01g09860	Serine/threonine-protein kinase PBS1 (EC 2.7.1.37) (AvrPphB susceptible protein 1).
Os.33534.1.S1_s_at	3.51379	0.515571	2.0295	Os07g0160100	LOC_Os07g06620	YABBY2.
Os.2030.1.S1_at	2.20993	1.44502	2.0291	Os01g0648700	LOC_Os01g46040	Bromodomain containing protein.
Os.53561.1.S1_at	3.24654	0.583024	2.029	Os07g0442900	LOC_Os07g26110	Plant integral membrane protein family protein.
Os.30366.1.S1_at	2.36007	1.12737	2.028	Os07g0645300	LOC_Os07g45080	Protein of unknown function DUF679 family protein.
Os.40687.1.S1_at	1.80195	2.76079	2.0273	Os01g0514600	LOC_Os01g33080	Calponin-like actin-binding domain containing protein.
OsAffx.23673.1.S1_at	1.92218	2.1998	2.0266	None	LOC_Os01g45670	expressed protein
OsAffx.9698.1.S1_x_at	2.10278	1.63377	2.0244	Os01g0187600	LOC_Os01g09260	Cytokinin dehydrogenase 1 precursor (EC 1.5.99.12) (Cytokinin oxidase 1) (CKO 1).
OsAffx.12061.1.S1_s_at	3.04273	0.623321	2.0226	Os02g0258200	LOC_Os02g15810	HMG1/2 (high mobility group) box family protein.
Os.57207.1.S1_s_at	2.54201	0.878719	2.0197	Os12g0599800	LOC_Os12g40760	Hypothetical protein.
Os.4760.1.S1_at	3.39675	0.583024	2.0196	Os04g0469500	LOC_Os04g39420	Phosphofructokinase family protein.
Os.7644.1.S1_at	2.79395	0.741005	2.019	Os06g0196600	LOC_Os06g09630	3-oxoacyl-[acyl-carrier-protein] synthase I, chloroplast precursor (EC 2.3.1.41) (Beta-ketoacyl-ACP synthase I) (KAS I).
Os.12410.1.S1_x_at	3.23182	0.583024	2.0174	Os01g0974200	LOC_Os01g74300	RicMT (Metallothionein-like protein).
Os.24543.1.S1_at	3.91971	0.415915	2.0159	Os02g0596900	LOC_Os02g38340	Actin/actin-like family protein.
Os.55964.1.S1_at	2.85949	0.732958	2.0151	Os05g0165500	LOC_Os05g07280	Conserved hypothetical protein.
Os.27422.2.S1_at	2.72986	0.758772	2.0126	Os02g0469300	LOC_Os02g27000	ATP-binding region, ATPase-like domain containing protein.
Os.25420.1.S1_at	4.90931	0.0745517	2.0091	None	LOC_Os12g16130	transposon protein, putative, unclassified, expressed
Os.10845.1.S1_s_at	2.8688	0.732958	2.0085	Os03g0818100	LOC_Os03g60370	Histidine acid phosphatase family protein.
Os.7568.1.S1_a_at	3.30151	0.583024	2.0082	Os03g0151600	LOC_Os03g05710	GCN5-related N-acetyltransferase domain containing protein.
Os.54277.2.S1_s_at	3.61139	0.45324	2.007	Os01g0683400	LOC_Os01g49010	Origin recognition complex subunit 4.
Os.19954.1.S1_at	3.48461	0.583024	2.0068	Os09g0461500	LOC_Os09g28690	Esterase/lipase/thioesterase domain containing protein.
Os.23492.1.A1_at	1.92482	2.1998	2.0064	Os07g0565500	LOC_Os07g37820	Conserved hypothetical protein.
Os.32822.1.S1_at	1.94352	2.05893	2.006	Os01g0152800	LOC_Os01g05960	Protein kinase domain containing protein.
Os.16297.1.S1_a_at	4.50083	0.182216	2.0054	Os03g0831200	LOC_Os03g61570	Zn-finger, GATA type domain containing protein.
Os.25825.1.S1_at	6.06302	0	2.0013	Os03g0352300	LOC_Os03g22880	Nucleolar protein.
Os.7177.2.S1_a_at	3.60817	0.45324	2.0003	Os04g0671900	LOC_Os04g57610	Auxin response factor 8.
a Describes name of probe set on Affymetrix Rice GeneChip.
b Fold change measures the relative expression level for each probe ID between OsDERF1-OE and wild type.
c Locus ID from TIGR rice annotation relaese 5.0.

## Sheet: 3b
GoIndexByGo biological process analysis of the up-regulated genes in transgenic rice plants overexpressing OsDERF1
GO Term	Count	p-Value	q-Value	Protein	Input Symbol
GO:0009719 response to endogenous stimulus	118	3.31192e-30	1.05982e-28	NP_001067407;NP_001064505;NP_001065371;NP_001061725;NP_001060651;NP_001058178;NP_001045706;NP_001054343;NP_001062365;NP_001063455;NP_001044706;NP_001049419;NP_001049866;NP_001063779;NP_001059473;NP_001059473;NP_001059473;NP_001066542;NP_001052172;NP_001052177;NP_001043351;NP_001064688;NP_001058373;NP_001059801;NP_001054381;NP_001054401;NP_001062185;NP_001045447;NP_001048290;NP_001048290;cap2;NP_0…	Os.54511.1.S1_at;Os.12002.1.S2_at;Os.7510.1.S1_at;Os.51401.1.S1_at;Os.52112.1.S1_at;Os.7771.1.S1_at;Os.26226.1.S1_at;Os.264.1.S1_at;Os.14318.1.S1_at;Os.38400.1.S1_at;Os.12649.2.S1_x_at;Os.48013.1.A1_at;Os.49654.1.S1_at;Os.56554.1.S1_at;Os.54579.1.S1_s_at;Os.54579.1.S1_x_at;Os.54579.1.S1_at;Os.25621.2.S1_at;Os.53296.1.S1_at;Os.16305.1.S1_at;Os.34962.1.S1_at;OsAffx.20305.1.S1_at;Os.49708.1.S1_at;Os…
GO:0009628 response to abiotic stimulus	79	3.37271e-22	5.39634e-21	NP_001045706;NP_001049466;NP_001044706;NP_001049419;NP_001064534;NP_001047048;NP_001062447;NP_001047596;NP_001047596;Q2TN87_ORYSA;NP_001066542;NP_001052172;NP_001052177;NP_001043351;NP_001064688;NP_001058373;NP_001059801;NP_001059798;NP_001054381;NP_001054401;NP_001062185;NP_001045447;cap2;NP_001049176;AAO17320;NP_001060032;NP_001064222;NP_001048883;OJ1006F06.7;GST;NP_001065199;NP_001043061;NP_00…	Os.26226.1.S1_at;Os.54629.1.S1_at;Os.12649.2.S1_x_at;Os.48013.1.A1_at;Os.7216.1.S1_at;Os.24851.1.S1_at;Os.50768.1.S1_at;Os.1327.1.S1_at;OsAffx.24703.1.S1_s_at;Os.11286.1.A1_at;Os.25621.2.S1_at;Os.53296.1.S1_at;Os.16305.1.S1_at;Os.34962.1.S1_at;OsAffx.20305.1.S1_at;Os.49708.1.S1_at;Os.20627.2.S1_at;Os.14065.1.S1_at;Os.53958.1.S1_at;OsAffx.26676.1.S1_at;Os.47490.1.S1_at;Os.37328.1.S1_at;Os.11120.1.…
GO:0006950 response to stress	90	3.08517e-21	3.29085e-20	NP_001060431;NP_001067407;NP_001064505;NP_001055868;NP_001065371;NP_001061725;NP_001059158;NP_001047015;NP_001042464;NP_001042464;NP_001065088;NP_001044994;NP_001045706;NP_001049466;NP_001051014;NP_001064347;NP_001044352;NP_001044706;NP_001049419;NP_001056282;NP_001056282;NP_001047048;NP_001064784;NP_001062447;NP_001047596;NP_001047596;Q2TN87_ORYSA;NP_001046572;cap2;NP_001049176;NP_001053888;NP_0…	Os.12190.1.S1_at;Os.54511.1.S1_at;Os.12002.1.S2_at;Os.4718.1.S1_at;Os.7510.1.S1_at;Os.51401.1.S1_at;OsAffx.5287.1.S1_s_at;Os.50384.1.S1_at;Os.32943.1.S1_at;Os.32943.2.S1_x_at;Os.46559.1.S1_at;Os.9534.1.S1_at;Os.26226.1.S1_at;Os.54629.1.S1_at;Os.32141.1.S1_at;Os.46489.1.S1_at;Os.55886.1.S1_at;Os.12649.2.S1_x_at;Os.48013.1.A1_at;OsAffx.15145.1.S1_x_at;Os.8383.1.S1_at;Os.24851.1.S1_at;Os.10551.1.S1_…
GO:0009607 response to biotic stimulus	71	9.38425e-21	8.57989e-20	NP_001064944;NP_001044994;NP_001054343;NP_001051014;NP_001064347;NP_001044706;NP_001054401;NP_001062185;AAO17320;NP_001060032;NP_001052251;NP_001058449;NP_001054568;NP_001058693;NP_001053023;NP_001053214;NP_001041800;NP_001058509;NP_001058509;NP_001056387;NP_001067219;NP_001052982;NP_001047803;myb27;NP_001061874;NP_001041908;NP_001047229;NP_001068174;B1045F02.15;NP_001042955;NP_001042187;NP_00104…	Os.46480.1.S1_at;Os.9534.1.S1_at;Os.264.1.S1_at;Os.32141.1.S1_at;Os.46489.1.S1_at;Os.12649.2.S1_x_at;OsAffx.26676.1.S1_at;Os.47490.1.S1_at;Os.10733.1.S1_at;Os.10733.1.S1_at;Os.53852.1.S1_at;Os.53541.1.S1_at;Os.11551.1.S1_at;Os.20290.1.S1_at;OsAffx.26383.1.S1_at;Os.5796.1.S1_at;Os.12560.1.S1_s_at;Os.54530.1.S1_at;Os.54530.1.S1_x_at;Os.54760.1.S1_at;Os.23412.1.S1_at;Os.48287.1.S1_at;Os.31907.1.S1_x…
GO:0007165 signal transduction	92	1.25448e-19	1.00358e-18	NP_001067407;NP_001065371;NP_001061725;NP_001045706;NP_001062365;NP_001063455;NP_001044706;NP_001068128;NP_001066542;NP_001052172;NP_001052177;NP_001043351;NP_001064688;NP_001058373;NP_001059801;NP_001054381;NP_001054401;NP_001062185;NP_001045447;NP_001048290;NP_001048290;cap2;NP_001049176;AAO17320;NP_001060032;NP_001053742;NP_001064222;OSJNBb0048E02.8;NP_001042264;hox21;NP_001054000;NP_001054000…	Os.54511.1.S1_at;Os.7510.1.S1_at;Os.51401.1.S1_at;Os.26226.1.S1_at;Os.14318.1.S1_at;Os.38400.1.S1_at;Os.12649.2.S1_x_at;Os.35279.1.S1_at;Os.25621.2.S1_at;Os.53296.1.S1_at;Os.16305.1.S1_at;Os.34962.1.S1_at;OsAffx.20305.1.S1_at;Os.49708.1.S1_at;Os.20627.2.S1_at;Os.53958.1.S1_at;OsAffx.26676.1.S1_at;Os.47490.1.S1_at;Os.37328.1.S1_at;Os.12689.1.S1_at;OsAffx.3058.1.S1_x_at;Os.11120.1.S1_at;Os.11120.1.…
GO:0030154 cell differentiation	26	7.50909e-11	4.36893e-10	NP_001054401;NP_001062185;NP_001048290;NP_001048290;AAO17320;NP_001060032;NP_001041800;NP_001058509;NP_001058509;NP_001048614;NP_001058883;NP_001053628;NP_001043393;NP_001050035;NP_001041941;NP_001054345;NP_001049955;NP_001049453;NP_001060337;NP_001050019;NP_001054345;NP_001043190;NP_001064960;NP_001042048;NP_001067348;NP_001061919;NP_001067376;NP_001042204;NP_001067966	OsAffx.26676.1.S1_at;Os.47490.1.S1_at;Os.12689.1.S1_at;OsAffx.3058.1.S1_x_at;Os.10733.1.S1_at;Os.10733.1.S1_at;Os.12560.1.S1_s_at;Os.54530.1.S1_at;Os.54530.1.S1_x_at;Os.6800.1.S1_x_at;Os.32680.1.S1_at;Os.18364.1.S1_at;Os.45953.1.S1_at;Os.50062.1.S1_at;Os.45423.1.S1_at;Os.54119.1.S1_at;Os.49215.1.S2_at;Os.18287.1.S1_at;Os.32679.1.S1_at;Os.48959.1.S1_at;Os.6595.2.S1_s_at;Os.6115.1.S1_at;Os.46897.1.…
GO:0009653 morphogenesis	19	1.98794e-09	9.08774e-09	NP_001049466;NP_001054401;NP_001062185;AAO17320;NP_001060032;NP_001041800;NP_001058509;NP_001058509;NP_001055431;NP_001058883;NP_001053628;NP_001043393;NP_001050035;NP_001049955;NP_001049453;NP_001060337;NP_001042048;NP_001067348;NP_001042204;NP_001067966	Os.54629.1.S1_at;OsAffx.26676.1.S1_at;Os.47490.1.S1_at;Os.10733.1.S1_at;Os.10733.1.S1_at;Os.12560.1.S1_s_at;Os.54530.1.S1_at;Os.54530.1.S1_x_at;Os.49193.1.S1_at;Os.32680.1.S1_at;Os.18364.1.S1_at;Os.45953.1.S1_at;Os.50062.1.S1_at;Os.49215.1.S2_at;Os.18287.1.S1_at;Os.32679.1.S1_at;Os.32822.1.S1_at;Os.53319.1.S1_at;Os.8113.1.S1_at;OsAffx.19104.1.S1_at
GO:0009908 flower development	21	1.21825e-08	4.87298e-08	NP_001054401;NP_001062185;AAO17320;NP_001060032;NP_001041800;NP_001058509;NP_001058509;myb27;NP_001061874;NP_001041908;NP_001047229;NP_001058883;NP_001053628;NP_001043393;NP_001050035;NP_001049955;NP_001049453;NP_001060337;NP_001042048;NP_001067348;NP_001042204;NP_001067966	OsAffx.26676.1.S1_at;Os.47490.1.S1_at;Os.10733.1.S1_at;Os.10733.1.S1_at;Os.12560.1.S1_s_at;Os.54530.1.S1_at;Os.54530.1.S1_x_at;Os.22375.1.S1_x_at;Os.22375.1.S1_x_at;Os.31381.1.S1_at;OsAffx.24606.3.S1_at;Os.32680.1.S1_at;Os.18364.1.S1_at;Os.45953.1.S1_at;Os.50062.1.S1_at;Os.49215.1.S2_at;Os.18287.1.S1_at;Os.32679.1.S1_at;Os.32822.1.S1_at;Os.53319.1.S1_at;Os.8113.1.S1_at;OsAffx.19104.1.S1_at
GO:0006464 protein modification	62	1.92926e-08	7.2631e-08	NP_001051610;NP_001042464;NP_001042464;NP_001045706;NP_001044706;NP_001049866;NP_001059473;NP_001059473;NP_001059473;NP_001048172;NP_001048172;NP_001042713;NP_001054401;NP_001062185;NP_001048290;NP_001048290;AAO17320;NP_001060032;NP_001042819;NP_001053214;NP_001054000;NP_001054000;NP_001041800;NP_001058509;NP_001058509;NP_001048614;NP_001067219;NP_001063066;NP_001048452;NP_001062220;NP_001058883;…	Os.50961.1.S1_at;Os.32943.1.S1_at;Os.32943.2.S1_x_at;Os.26226.1.S1_at;Os.12649.2.S1_x_at;Os.49654.1.S1_at;Os.54579.1.S1_s_at;Os.54579.1.S1_x_at;Os.54579.1.S1_at;Os.5659.1.S1_at;Os.5659.3.S1_x_at;Os.247.1.S1_at;OsAffx.26676.1.S1_at;Os.47490.1.S1_at;Os.12689.1.S1_at;OsAffx.3058.1.S1_x_at;Os.10733.1.S1_at;Os.10733.1.S1_at;Os.37795.1.S1_at;Os.5796.1.S1_at;OsAffx.26598.1.S1_x_at;Os.17555.1.S1_at;Os.12…
GO:0006629 lipid metabolism	32	1.03469e-07	3.67888e-07	NP_001067407;NP_001065371;NP_001061725;NP_001062221;NP_001044994;NP_001064534;NP_001062978;NP_001047596;NP_001044260;NP_001047596;NP_001066542;NP_001052172;NP_001052177;NP_001043351;NP_001064688;NP_001058373;NP_001059801;NP_001059798;NP_001054381;NP_001045447;NP_001056204;NP_001051453;NP_001064222;NP_001055313;NP_001065742;NP_001056387;NP_001052982;NP_001047803;NP_001064606;NP_001048486;NP_001054…	Os.54511.1.S1_at;Os.7510.1.S1_at;Os.51401.1.S1_at;Os.7600.1.S1_at;Os.9534.1.S1_at;Os.7216.1.S1_at;Os.54509.1.S1_at;Os.1327.1.S1_at;Os.23671.1.S1_at;OsAffx.24703.1.S1_s_at;Os.25621.2.S1_at;Os.53296.1.S1_at;Os.16305.1.S1_at;Os.34962.1.S1_at;OsAffx.20305.1.S1_at;Os.49708.1.S1_at;Os.20627.2.S1_at;Os.14065.1.S1_at;Os.53958.1.S1_at;Os.37328.1.S1_at;Os.4161.1.S1_at;Os.32736.1.S1_at;Os.23185.1.S1_at;Os.2…
GO:0016043 cell organization and biogenesis	25	1.22007e-06	3.56385e-06	NP_001048101;NP_001051731;NP_001065349;NP_001048665;NP_001050762;NP_001044706;NP_001050041;NP_001053214;NP_001055769;NP_001055769;NP_001067219;NP_001063066;NP_001053508;NP_001055310;NP_001044992;NP_001048452;NP_001062220;NP_001067268;NP_001042639;NP_001055789;NP_001055789;NP_001062116;NP_001061907;NP_001042274;BAD18003;NP_001052827;NP_001044708	Os.4613.1.S1_at;Os.2368.1.S1_at;Os.2404.1.S1_at;Os.9312.1.S1_at;Os.6436.1.S1_at;Os.12649.2.S1_x_at;Os.2367.1.S1_at;Os.5796.1.S1_at;Os.12348.5.S1_x_at;Os.12348.5.S1_at;Os.23412.1.S1_at;OsAffx.29964.1.S1_s_at;Os.52445.1.S1_at;Os.53938.1.S1_at;Os.32182.1.S1_at;Os.53968.1.S1_at;Os.5060.1.S1_at;Os.54625.1.S1_at;Os.501.1.S1_at;Os.47590.1.A1_s_at;Os.51713.1.S1_at;Os.8660.1.S1_at;Os.55509.1.S1_at;Os.613.…
GO:0000003 reproduction	20	2.28448e-06	6.35681e-06	NP_001049466;NP_001047596;NP_001047596;NP_001062488;NP_001065742;NP_001044008;NP_001042925;NP_001053264;NP_001055574;NP_001048510;NP_001048072;NP_001055574;NP_001050175;NP_001050176;NP_001049914;NP_001047688;myb27;NP_001061874;NP_001041908;NP_001047229;NP_001055431;NP_001050914	Os.54629.1.S1_at;Os.1327.1.S1_at;OsAffx.24703.1.S1_s_at;Os.27379.1.S1_at;Os.7649.1.S1_at;Os.10933.1.S1_at;Os.1526.1.S1_at;Os.50483.1.S1_at;Os.18450.1.S1_s_at;Os.8666.1.S1_at;Os.23154.1.S1_at;Os.18450.1.S1_at;Os.18713.1.S1_at;Os.5919.1.S1_at;Os.51091.1.S1_at;Os.50931.1.S1_at;Os.22375.1.S1_x_at;Os.22375.1.S1_x_at;Os.31381.1.S1_at;OsAffx.24606.3.S1_at;Os.49193.1.S1_at;Os.12170.1.S1_at
GO:0007049 cell cycle	10	3.66359e-06	9.76958e-06	NP_001066828;NP_001067137;NP_001044562;NP_001055919;OsCycD;NP_001063417;NP_001062054;NP_001062574;NP_001058632;NP_001060329	Os.9590.1.S1_at;Os.57113.1.S1_at;Os.11347.1.S1_at;Os.24881.1.A1_at;Os.18607.1.S1_at;Os.18607.1.S1_at;Os.47947.1.A1_at;Os.47738.1.S1_at;Os.2693.2.S1_at;Os.9982.1.S1_at
GO:0006350 transcription	37	6.5982e-06	1.62417e-05	NP_001054222;NP_001049466;NP_001062365;NP_001058071;NP_001063455;NP_001047700;NP_001059610;NP_001054450;cap2;NP_001049176;NP_001053214;NP_001067260;NP_001050745;Q6TAQ6_ORYSA;NP_001048707;hox21;NP_001053893;BAA81881;NP_001058560;myb27;NP_001061874;NP_001041908;NP_001047229;NP_001051605;NP_001053312;NP_001064506;NP_001055431;NP_001052773;NP_001065467;NP_001062204;NP_001067266;NP_001053464;NP_001053…	Os.7177.2.S1_a_at;Os.54629.1.S1_at;Os.14318.1.S1_at;Os.4952.1.S1_at;Os.38400.1.S1_at;Os.54904.1.S1_at;OsAffx.16462.1.S1_at;Os.55878.1.S1_at;Os.11120.1.S1_at;Os.11120.1.S1_at;Os.5796.1.S1_at;Os.32984.1.S1_at;Os.14126.1.S1_at;Os.22665.1.S1_at;Os.22665.1.S1_at;OsAffx.12765.1.S1_x_at;Os.4548.1.S1_at;Os.4172.1.S1_at;Os.4172.1.S1_at;Os.22375.1.S1_x_at;Os.22375.1.S1_x_at;Os.31381.1.S1_at;OsAffx.24606.3.…
GO:0009605 response to external stimulus	24	1.02357e-05	2.42624e-05	NP_001067407;NP_001064505;NP_001065371;NP_001061725;NP_001044994;NP_001045706;NP_001067525;NP_001056387;NP_001067219;NP_001063066;NP_001054711;NP_001048452;NP_001062220;NP_001067268;NP_001042639;NP_001055789;NP_001055789;NP_001062116;NP_001053737;NP_001061907;NP_001042274;BAD18003;NP_001052827;NP_001044708;NP_001067564	Os.54511.1.S1_at;Os.12002.1.S2_at;Os.7510.1.S1_at;Os.51401.1.S1_at;Os.9534.1.S1_at;Os.26226.1.S1_at;Os.54127.1.S1_at;Os.54760.1.S1_at;Os.23412.1.S1_at;OsAffx.29964.1.S1_s_at;Os.1814.1.S1_a_at;Os.53968.1.S1_at;Os.5060.1.S1_at;Os.54625.1.S1_at;Os.501.1.S1_at;Os.47590.1.A1_s_at;Os.51713.1.S1_at;Os.8660.1.S1_at;Os.52974.1.S1_at;Os.55509.1.S1_at;Os.613.1.S1_a_at;Os.10746.1.S1_a_at;Os.10746.1.S1_a_at;O…
GO:0006519 amino acid and derivative metabolism	28	0.000203712	0.000449572	NP_001067407;NP_001064505;NP_001051610;NP_001065371;NP_001061725;NP_001067484;NP_001067485;NP_001052004;NP_001066542;NP_001052172;NP_001052177;NP_001043351;NP_001064688;NP_001058373;NP_001059801;NP_001059798;NP_001054381;NP_001045447;NP_001064222;NP_001067749;Aldh2a;NP_001048010;NP_001066698;NP_001054711;NP_001063685;NP_001043905;NP_001051852;NP_001051010	Os.54511.1.S1_at;Os.12002.1.S2_at;Os.50961.1.S1_at;Os.7510.1.S1_at;Os.51401.1.S1_at;Os.12591.2.S1_x_at;Os.8815.1.S1_at;Os.23187.1.S1_at;Os.25621.2.S1_at;Os.53296.1.S1_at;Os.16305.1.S1_at;Os.34962.1.S1_at;OsAffx.20305.1.S1_at;Os.49708.1.S1_at;Os.20627.2.S1_at;Os.14065.1.S1_at;Os.53958.1.S1_at;Os.37328.1.S1_at;Os.23185.1.S1_at;OsAffx.31072.1.S1_at;Os.313.1.S1_a_at;Os.313.1.S1_a_at;OsAffx.19820.1.S1…
GO:0009056 catabolism	20	0.000845816	0.00169163	NP_001067407;NP_001065371;NP_001061725;NP_001042464;NP_001042464;NP_001042252;NP_001042819;NP_001068393;NP_001047348;NP_001063335;Aldh2a;NP_001048010;NP_001054711;NP_001063853;NP_001053045;NP_001047918;NP_001060329;NP_001063685;NP_001043905;NP_001051852;NP_001051010	Os.54511.1.S1_at;Os.7510.1.S1_at;Os.51401.1.S1_at;Os.32943.1.S1_at;Os.32943.2.S1_x_at;OsAffx.9698.1.S1_x_at;Os.37795.1.S1_at;Os.8649.1.S1_at;Os.22781.1.S1_at;Os.50922.1.S1_at;Os.313.1.S1_a_at;Os.313.1.S1_a_at;Os.1814.1.S1_a_at;Os.5985.1.S1_at;Os.4760.1.S1_at;Os.12866.1.S1_at;Os.9982.1.S1_at;Os.48216.1.S1_at;Os.30035.1.S1_at;Os.23021.1.S1_at;Os.51915.2.S1_at
GO:0019748 secondary metabolism	11	0.00119428	0.00231619	NP_001066542;NP_001052172;NP_001052177;NP_001043351;NP_001064688;NP_001058373;NP_001059801;NP_001059798;NP_001054381;NP_001045447;NP_001064222	Os.25621.2.S1_at;Os.53296.1.S1_at;Os.16305.1.S1_at;Os.34962.1.S1_at;OsAffx.20305.1.S1_at;Os.49708.1.S1_at;Os.20627.2.S1_at;Os.14065.1.S1_at;Os.53958.1.S1_at;Os.37328.1.S1_at;Os.23185.1.S1_at
GO:0006118 electron transport	20	0.00136172	0.00250324	NP_001051043;NP_001063779;NP_001059473;NP_001059473;NP_001059473;NP_001066542;NP_001052172;NP_001052177;NP_001043351;NP_001064688;NP_001058373;NP_001059801;NP_001059798;NP_001054381;NP_001045447;NP_001052272;NP_001064222;NP_001053214;NP_001052773;NP_001051333;NP_001048748;NP_001042204	Os.48351.1.S1_at;Os.56554.1.S1_at;Os.54579.1.S1_s_at;Os.54579.1.S1_x_at;Os.54579.1.S1_at;Os.25621.2.S1_at;Os.53296.1.S1_at;Os.16305.1.S1_at;Os.34962.1.S1_at;OsAffx.20305.1.S1_at;Os.49708.1.S1_at;Os.20627.2.S1_at;Os.14065.1.S1_at;Os.53958.1.S1_at;Os.37328.1.S1_at;Os.50352.1.S1_at;Os.23185.1.S1_at;Os.5796.1.S1_at;Os.25734.2.S1_a_at;Os.50909.2.S1_s_at;Os.31089.1.S1_at;Os.8113.1.S1_at
GO:0009058 biosynthesis	43	0.00258279	0.00459163	NP_001067407;NP_001064505;NP_001065371;NP_001061725;NP_001062221;NP_001044994;NP_001067484;NP_001067485;NP_001052004;NP_001064534;NP_001062978;NP_001066542;NP_001052172;NP_001052177;NP_001043351;NP_001064688;NP_001058373;NP_001059801;NP_001059798;NP_001054381;NP_001045447;NP_001056204;NP_001052272;NP_001064222;O23809_ORYSA;NP_001047348;NP_001065619;NP_001055313;NP_001067749;NP_001055874;NP_001056…	Os.54511.1.S1_at;Os.12002.1.S2_at;Os.7510.1.S1_at;Os.51401.1.S1_at;Os.7600.1.S1_at;Os.9534.1.S1_at;Os.12591.2.S1_x_at;Os.8815.1.S1_at;Os.23187.1.S1_at;Os.7216.1.S1_at;Os.54509.1.S1_at;Os.25621.2.S1_at;Os.53296.1.S1_at;Os.16305.1.S1_at;Os.34962.1.S1_at;OsAffx.20305.1.S1_at;Os.49708.1.S1_at;Os.20627.2.S1_at;Os.14065.1.S1_at;Os.53958.1.S1_at;Os.37328.1.S1_at;Os.4161.1.S1_at;Os.50352.1.S1_at;Os.23185…
GO:0005975 carbohydrate metabolism	19	0.00376374	0.00633893	NP_001067407;NP_001065371;NP_001043765;NP_001066542;NP_001052172;NP_001052177;NP_001043351;NP_001064688;NP_001058373;NP_001045447;NP_001064222;NP_001047348;NP_001065619;NP_001055874;NP_001054711;NP_001053045;NP_001052773;NP_001047918;NP_001050319;NP_001050319	Os.54511.1.S1_at;Os.7510.1.S1_at;Os.5197.1.S1_at;Os.25621.2.S1_at;Os.53296.1.S1_at;Os.16305.1.S1_at;Os.34962.1.S1_at;OsAffx.20305.1.S1_at;Os.49708.1.S1_at;Os.37328.1.S1_at;Os.23185.1.S1_at;Os.22781.1.S1_at;Os.24025.1.S1_at;Os.51296.1.S1_at;Os.1814.1.S1_a_at;Os.4760.1.S1_at;Os.25734.2.S1_a_at;Os.12866.1.S1_at;Os.57465.1.S1_x_at;Os.25677.1.S1_at
GO:0006259 DNA metabolism	20	0.00498449	0.00817967	NP_001044706;NP_001055301;NP_001055769;NP_001055769;NP_001067219;NP_001067910;NP_001048396;NP_001063066;NP_001048452;NP_001062220;NP_001067268;NP_001042639;NP_001055789;NP_001055789;NP_001062116;NP_001055835;NP_001055835;NP_001061907;NP_001042274;BAD18003;NP_001052827;NP_001044708;NP_001045123	Os.12649.2.S1_x_at;Os.9121.1.S1_at;Os.12348.5.S1_x_at;Os.12348.5.S1_at;Os.23412.1.S1_at;Os.12974.1.S1_at;Os.48072.1.S1_at;OsAffx.29964.1.S1_s_at;Os.53968.1.S1_at;Os.5060.1.S1_at;Os.54625.1.S1_at;Os.501.1.S1_at;Os.47590.1.A1_s_at;Os.51713.1.S1_at;Os.8660.1.S1_at;OsAffx.27244.1.S1_x_at;Os.23359.1.S1_at;Os.55509.1.S1_at;Os.613.1.S1_a_at;Os.10746.1.S1_a_at;Os.10746.1.S1_a_at;Os.14313.2.S1_s_at;Os.485…
GO:0009991 response to extracellular stimulus	5	0.0320075	0.0426766	NP_001067407;NP_001065371;NP_001061725;NP_001051014;NP_001064347	Os.54511.1.S1_at;Os.7510.1.S1_at;Os.51401.1.S1_at;Os.32141.1.S1_at;Os.46489.1.S1_at
GO:0009877 nodulation	1	0.0346918	0.0435348	OsENOD93a	Os.38638.1.S1_at
GO:0006183 GTP biosynthesis	1	0.0346918	0.0435348	NP_001065404	Os.2715.1.S1_at
GO:0006228 UTP biosynthesis	1	0.0346918	0.0435348	NP_001065404	Os.2715.1.S1_at
GO:0006241 CTP biosynthesis	1	0.0346918	0.0435348	NP_001065404	Os.2715.1.S1_at
GO:0008219 cell death	7	0.045865	0.0533702	NP_001067484;NP_001067485;NP_001065196;myb27;NP_001061874;NP_001041908;NP_001047229	Os.12591.2.S1_x_at;Os.8815.1.S1_at;Os.3415.1.S1_s_at;Os.22375.1.S1_x_at;Os.22375.1.S1_x_at;Os.31381.1.S1_at;OsAffx.24606.3.S1_at
GO:0005978 glycogen biosynthesis	1	0.0539736	0.059557	O23809_ORYSA	Os.4166.1.S1_at
GO:0006355 regulation of transcription, DNA-dependent	7	0.0601929	0.0642058	OsHMGB2;Q6TAQ6_ORYSA;NP_001048707;HOS9;HOS9;HOS16;OSH15;HOS3;OSH15;HOS3	Os.7523.1.S1_at;Os.22665.1.S1_at;Os.22665.1.S1_at;Os.4162.1.S1_at;OsAffx.2978.2.S1_s_at;Os.4163.1.S1_at;Os.2254.1.S1_at;Os.2254.1.S1_at;Os.44546.1.A1_x_at;Os.44546.1.A1_x_at
GO:0007001 chromosome organization and biogenesis (sensu Eukaryota)	2	0.0631172	0.0662213	CenH3;Q6UFU9_ORYSA	Os.18405.1.S1_at;Os.33948.1.S1_at
GO:0009685 gibberellic acid metabolism	1	0.0821776	0.0846091	OsKS4	Os.24822.1.A1_at
GO:0006032 chitin catabolism	1	0.105039	0.104224	NP_001065196	Os.3415.1.S1_s_at
GO:0008299 isoprenoid biosynthesis	1	0.131723	0.123974	FPPS2	Os.4161.1.S1_at
GO:0006817 phosphate transport	1	0.131723	0.123974	PT1	Os.5086.1.S1_at
GO:0016998 cell wall catabolism	1	0.157613	0.144103	NP_001065196	Os.3415.1.S1_s_at
GO:0006334 nucleosome assembly	1	0.161852	0.145895	CenH3	Os.18405.1.S1_at
GO:0009875 pollen-pistil interaction	2	0.18192	0.161706	NP_001047596;NP_001047596;NP_001065742	Os.1327.1.S1_at;OsAffx.24703.1.S1_s_at;Os.7649.1.S1_at
GO:0009401 phosphoenolpyruvate-dependent sugar phosphotransferase system	1	0.186845	0.163809	Q6UFU9_ORYSA	Os.33948.1.S1_at
GO:0000074 regulation of progression through cell cycle	1	0.219016	0.18293	OsCycD	Os.18607.1.S1_at
GO:0051707 response to other organism	1	0.222947	0.18293	NP_001065196	Os.3415.1.S1_s_at
GO:0006096 glycolysis	1	0.238474	0.193194	Q8H6A7_ORYSA;Q8H6A7_ORYSA	Os.57475.1.S1_x_at;Os.22781.1.S1_at
GO:0006820 anion transport	1	0.249915	0.199932	BOR3;BOR3	Os.18879.1.S2_at;Os.18879.1.S1_at
GO:0007275 development	17	0.280593	0.219	NP_001067407;NP_001065371;NP_001061725;NP_001060222;NP_001049466;NP_001051014;NP_001064347;Q2TN87_ORYSA;cap2;NP_001049176;NP_001055313;NP_001064506;NP_001055431;CAA56844;NP_001067630;NP_001060356;NP_001051130	Os.54511.1.S1_at;Os.7510.1.S1_at;Os.51401.1.S1_at;Os.51451.1.S1_at;Os.54629.1.S1_at;Os.32141.1.S1_at;Os.46489.1.S1_at;Os.11286.1.A1_at;Os.11120.1.S1_at;Os.11120.1.S1_at;Os.23542.1.A1_at;Os.56665.1.A1_at;Os.49193.1.S1_at;Os.6606.1.S1_at;Os.6606.1.S1_at;Os.6651.1.S1_at;Os.25532.1.S1_a_at
GO:0009856 pollination	2	0.340338	0.250363	NP_001047596;NP_001047596;NP_001065742	Os.1327.1.S1_at;OsAffx.24703.1.S1_s_at;Os.7649.1.S1_at
GO:0006412 protein biosynthesis	8	0.394981	0.280875	NP_001059158;NP_001047015;NP_001059473;NP_001059473;NP_001059473;NP_001061749;NP_001053214;NP_001067525;NP_001052773;NP_001056873	OsAffx.5287.1.S1_s_at;Os.50384.1.S1_at;Os.54579.1.S1_s_at;Os.54579.1.S1_x_at;Os.54579.1.S1_at;Os.50847.1.S1_at;Os.5796.1.S1_at;Os.54127.1.S1_at;Os.25734.2.S1_a_at;Os.10636.2.A1_x_at
GO:0006886 intracellular protein transport	1	0.488913	0.340113	OSJNBb0016H12.15	OsAffx.3586.1.S1_s_at
GO:0015979 photosynthesis	1	0.547252	0.376604	NP_001047348	Os.22781.1.S1_at
GO:0009791 post-embryonic development	6	0.591013	0.402392	NP_001067407;NP_001065371;NP_001061725;NP_001055313;NP_001054711;NP_001051130	Os.54511.1.S1_at;Os.7510.1.S1_at;Os.51401.1.S1_at;Os.23542.1.A1_at;Os.1814.1.S1_a_at;Os.25532.1.S1_a_at
GO:0006952 defense response	1	0.612877	0.412885	NP_001048853	Os.10652.1.S1_at
GO:0045045 secretory pathway	20	0.78862	0.520327	NP_001048101;NP_001062317;NP_001054031;Q84P98_ORYSA;Q84P98_ORYSA;NP_001049502;NP_001048853;OsCycD;NP_001064688;NP_001057318;NP_001050041;NP_001064222;NP_001064205;NP_001063569;NP_001045488;NP_001067200;NP_001053138;NP_001063853;P93676_ORYSA;NP_001058553;Q6UFU9_ORYSA	Os.4613.1.S1_at;Os.53828.1.S1_at;Os.12999.1.S1_at;OsAffx.25082.1.S1_s_at;Os.57427.1.S1_x_at;Os.57427.1.S1_x_at;Os.10652.1.S1_at;Os.18607.1.S1_at;OsAffx.20305.1.S1_at;Os.51106.1.S1_at;Os.2367.1.S1_at;Os.23185.1.S1_at;Os.46472.1.S1_at;Os.9801.1.S1_at;Os.31324.1.S1_at;Os.57207.1.S1_s_at;Os.6028.1.S1_at;Os.5985.1.S1_at;Os.159.1.S1_s_at;Os.12838.1.S1_at;Os.33948.1.S1_at
GO:0006810 transport	36	0.859378	0.540084	NP_001058178;NP_001052497;NP_001062317;NP_001044352;NP_001044706;NP_001056201;NP_001063779;NP_001059473;NP_001059473;NP_001059473;NP_001065032;NP_001053214;NP_001065742;PT1;NP_001049078;NP_001049789;NP_001058509;NP_001058509;NP_001048108;NP_001056242;NP_001065984;NP_001060210;NP_001062805;NP_001052773;NP_001060928;NP_001065343;NP_001065007;NP_001065332;NP_001059542;NP_001053737;NP_001065334;NP_00…	Os.7771.1.S1_at;Os.11266.1.S1_at;Os.53828.1.S1_at;Os.55886.1.S1_at;Os.12649.2.S1_x_at;Os.49604.1.S1_at;Os.56554.1.S1_at;Os.54579.1.S1_s_at;Os.54579.1.S1_x_at;Os.54579.1.S1_at;Os.46597.2.S1_at;Os.5796.1.S1_at;Os.7649.1.S1_at;Os.5086.1.S1_at;Os.4612.1.S1_at;Os.53834.1.S1_at;Os.54530.1.S1_at;Os.54530.1.S1_x_at;Os.7164.1.S1_at;Os.6274.1.S1_at;Os.28462.1.S1_s_at;Os.6262.1.S1_at;Os.4694.1.S1_at;Os.2573…
GO:0006260 DNA replication	1	0.926351	0.540084	OsRPA70b	Os.1376.1.S1_at
GO:0006091 generation of precursor metabolites and energy	3	0.99913	0.540084	NP_001047348;NP_001053045;NP_001047918	Os.22781.1.S1_at;Os.4760.1.S1_at;Os.12866.1.S1_at
GO:0006139 nucleobase, nucleoside, nucleotide and nucleic acid metabolism	15	0.999867	0.540084	NP_001047421;NP_001056055;NP_001063779;NP_001059473;NP_001059473;NP_001059473;NP_001047596;NP_001047596;NP_001048194;NP_001050862;NP_001042819;NP_001068393;NP_001068150;NP_001053214;Q2MJA8_ORYSA;NP_001062295;NP_001052773;NP_001049774	Os.9201.2.S1_x_at;OsAffx.27302.1.S1_at;Os.56554.1.S1_at;Os.54579.1.S1_s_at;Os.54579.1.S1_x_at;Os.54579.1.S1_at;Os.1327.1.S1_at;OsAffx.24703.1.S1_s_at;Os.53007.1.S1_at;Os.8039.1.S1_at;Os.37795.1.S1_at;Os.8649.1.S1_at;OsAffx.31339.1.S1_s_at;Os.5796.1.S1_at;Os.53946.1.S1_at;Os.53946.1.S1_at;Os.25734.2.S1_a_at;Os.14770.1.S1_at
GO:0007582 physiological process	104	0.999998	0.540084	NP_001067407;NP_001065371;NP_001061725;NP_001045706;NP_001051014;NP_001064347;NP_001044706;NP_001056282;NP_001056282;NP_001064784;NP_001047596;NP_001047596;Q2TN87_ORYSA;NP_001066542;NP_001052172;NP_001052177;NP_001043351;NP_001064688;NP_001058373;NP_001059801;NP_001054381;NP_001054401;NP_001049072;NP_001049072;NP_001062185;NP_001054450;NP_001045447;NP_001048290;NP_001048290;cap2;NP_001049176;NP_0…	Os.54511.1.S1_at;Os.7510.1.S1_at;Os.51401.1.S1_at;Os.26226.1.S1_at;Os.32141.1.S1_at;Os.46489.1.S1_at;Os.12649.2.S1_x_at;OsAffx.15145.1.S1_x_at;Os.8383.1.S1_at;Os.10551.1.S1_at;Os.1327.1.S1_at;OsAffx.24703.1.S1_s_at;Os.11286.1.A1_at;Os.25621.2.S1_at;Os.53296.1.S1_at;Os.16305.1.S1_at;Os.34962.1.S1_at;OsAffx.20305.1.S1_at;Os.49708.1.S1_at;Os.20627.2.S1_at;Os.53958.1.S1_at;OsAffx.26676.1.S1_at;OsAffx…
GO:0009987 cellular process	77	1	0.540084	NP_001067407;NP_001065371;NP_001061725;NP_001062221;NP_001042464;NP_001042464;NP_001044706;NP_001064534;NP_001047048;NP_001059473;NP_001062447;NP_001059473;NP_001062978;NP_001059473;NP_001051353;NP_001048194;Q2TN87_ORYSA;NP_001066542;NP_001052172;NP_001052177;NP_001043351;NP_001064688;NP_001058373;NP_001059801;NP_001059798;NP_001054381;NP_001056320;NP_001045447;NP_001056204;NP_001068393;NP_001064…	Os.54511.1.S1_at;Os.7510.1.S1_at;Os.51401.1.S1_at;Os.7600.1.S1_at;Os.32943.1.S1_at;Os.32943.2.S1_x_at;Os.12649.2.S1_x_at;Os.7216.1.S1_at;Os.24851.1.S1_at;Os.54579.1.S1_s_at;Os.50768.1.S1_at;Os.54579.1.S1_x_at;Os.54509.1.S1_at;Os.54579.1.S1_at;Os.10403.1.S1_at;Os.53007.1.S1_at;Os.11286.1.A1_at;Os.25621.2.S1_at;Os.53296.1.S1_at;Os.16305.1.S1_at;Os.34962.1.S1_at;OsAffx.20305.1.S1_at;Os.49708.1.S1_at…
GO:0008152 metabolism	34	1	0.540084	NP_001067407;NP_001065371;NP_001061725;NP_001065088;NP_001044706;NP_001062447;NP_001048985;NP_001048883;OJ1006F06.7;GST;NP_001065199;NP_001043061;NP_001047348;NP_001055313;NP_001042534;NP_001067219;Aldh2a;NP_001048010;NP_001063066;NP_001065404;NP_001054711;NP_001062220;NP_001067268;NP_001055789;NP_001054116;NP_001055789;BAD18003;NP_001052827;NP_001044708;OsKS4;OsKS4;NP_001063685;NP_001043905;NP_0…	Os.54511.1.S1_at;Os.7510.1.S1_at;Os.51401.1.S1_at;Os.46559.1.S1_at;Os.12649.2.S1_x_at;Os.50768.1.S1_at;Os.7568.1.S1_a_at;Os.14372.1.S1_at;Os.15269.1.S1_at;Os.4607.1.S1_at;Os.4607.1.S1_at;Os.36663.1.S1_at;Os.22781.1.S1_at;Os.23542.1.A1_at;Os.23151.1.S1_at;Os.23412.1.S1_at;Os.313.1.S1_a_at;Os.313.1.S1_a_at;OsAffx.29964.1.S1_s_at;Os.2715.1.S1_at;Os.1814.1.S1_a_at;Os.5060.1.S1_at;Os.54625.1.S1_at;Os.…
GO:0008150 biological_process	43	1	0.540084	NP_001044994;NP_001045706;NP_001054401;NP_001062185;AAO17320;NP_001060032;NP_001054000;NP_001054000;NP_001041800;NP_001058509;NP_001058509;NP_001062996;myb27;NP_001061874;NP_001041908;NP_001047229;NP_001058883;NP_001053628;NP_001043393;NP_001050035;NP_001049955;NP_001049453;NP_001044206;NP_001060337;NP_001054116;NP_001043190;NP_001064960;NP_001051754;NP_001042048;NP_001050726;NP_001049722;24K23.1…	Os.9534.1.S1_at;Os.26226.1.S1_at;OsAffx.26676.1.S1_at;Os.47490.1.S1_at;Os.10733.1.S1_at;Os.10733.1.S1_at;OsAffx.26598.1.S1_x_at;Os.17555.1.S1_at;Os.12560.1.S1_s_at;Os.54530.1.S1_at;Os.54530.1.S1_x_at;Os.9782.1.S1_at;Os.22375.1.S1_x_at;Os.22375.1.S1_x_at;Os.31381.1.S1_at;OsAffx.24606.3.S1_at;Os.32680.1.S1_at;Os.18364.1.S1_at;Os.45953.1.S1_at;Os.50062.1.S1_at;Os.49215.1.S2_at;Os.18287.1.S1_at;Os.20…

## Sheet: 3c
Repressors up regulated by OsDERF1
Protein	Annotation
OsERF3	Ethylene response factor(Repressor)
AP2-39	Ethylene response factor,OsAP2-39 transcriptionally modulates the EUI, which controls the elongation of the plant through the regulation of gibberllin metabolism
OsGSK1	OsGSK1 might serve as a negative regulator of brassinosteroid (BR)-signaling
DST	Negatively regulates stomatal closure by direct modulation of genes related to H2O2 homeostasis, consequently resulting in enhanced drought and salt tolerance in rice
Os01g01790(PP2C)	PP2Cs act as negative regulators of ABA signaling
Os09g38550(PP2C)	PP2Cs act as negative regulators of ABA signaling
ABI5	The overexpression of OsABI5 could rescue ABA-insensitivity of abi5-1during seed germination, showing ABA hypersensitivity, while repression of OsABI5 promoted stress tolerance and resulted in low fertility of rice
OsGA2ox1	OsGA2ox1 is a negative regulator in gibberllin synthesis
OsERF#059	Ethylene response factor(Repressor)
Os02g42380(OsTCP7)	TCP genes encode plant-speciﬁc transcription factors with a bHLH motif that allows DNA binding and protein–protein interactions
Os02g51280(OsTCP9)	TCP genes encode plant-speciﬁc transcription factors with a bHLH motif that allows DNA binding and protein–protein interactions
