# Supplementary material for: Transcriptional Activation of OsDERF1 in OsERF3 and OsAP2-39 Negatively Modulates Ethylene Synthesis and Drought Tolerance in Rice
Source: PLoS One. 2011 Sep 26;6(9):e25216. doi: 10.1371/journal.pone.0025216 (PMC3180291; doi:10.1371/journal.pone.0025216)
Supplement: Table S4 — The primers and oligonucleotides used in this paper. (XLS) [file pone.0025216.s012.xls]

## Sheet: Sheet1
	Primer used in constructing vectors				F-primer	R-primer
	pCAMBIA2300-OsDERF1				CTTACTAGTTCATTGACTGGTCATTCATG	GCTAGATCTATGTCTGATCCATGTTGCAA
	pCAMBIA1307-6*Myc-OsDERF1				CGGGATCCATGGATCATATTGGAATTAGC	CCCAAGCTTAAATCTCCAAAGATCTACTGAGA
	pGBKT7: OsDERF1				CCGGAATTCATGGATCATATTGGAATTAGC	AACTGCAGAAATCTCCAAAGATCTACTGAGA
	pGBKT7: OsDERF1-1-160				CCGGAATTCATGGATCATATTGGAATTAGC	CCGCTGCAGGGTGGAGGGCACTGACGACA
	pGBKT7: OsDERF1-176-243				CCGGAATTCATGTCGTCAGTGCCCTCC	AACTGCAGAAATCTCCAAAGATCTACTGAGA
	pGBKT7: OsDERF1-117-182				CCGGAATTCTGGTCATTCATGGACACGTT	AACTGCAGAACGTGTCCATGAATGACCA
	pGEX4T-1-OsDERF1				CCGGAATTCATGGATCATATTGGAATTAGC	CCCTCGAGAAATCTCCAAAGATCTACTGAGA
	pGDG: OsDERF1				GGAGCTCATGGATCATATTGGAATTAGC	CCCAAGCTTAAATCTCCAAAGATCTACTGAGA
	pGDG: OsDERF1				CGGGATCCCGGCGGTA CAAGGGCGTG	CCCAAGCTTAAATCTCCAAAGATCTACTGAGA
	pGDG: OsDERF1				CGGGATCCAACAGCCGGGAGAGGATATG	CCCAAGCTTAAATCTCCAAAGATCTACTGAGA
	pCAMBIA1303HA-OsERF3				CCGGGATCCATGGCGCCCAGAGCAGCTAC	GGACTAGTGTTCTCTACCGGCGGCG
	ChIP primer	Start	Stop	Fragment length(bp)	F-primer	R-primer
	OsERF3-p1	-2152	-2410	259	TAAACTGTCGGTCTAGGCGA	GAACACCCAGGACGCAGAA
	OsERF3-p2	-1272	-1451	217	TAAAGTTGACGATCCGTTGG	CATCACGATCCGTGCGTC
	OsERF3-p3	-1044	-1235	192	GACGTGCTCGCACTACGTG	GGCAACCAACGAGATGCTT
	OsERF3-p4	-156	-291	136	GAAAAGCGCTCGCCTAATTT	GGGAAAAAGGGAAGCGAGT
	OsAP2-39-p1	-1406	-1544	139	TTTACGAAAAATCGTCGGTG	CGGATTTGGACGGTGGAATG
	OsAP2-39-p2	-1215	-1336	122	AATCCTCCGCGAATCTGC	GACGGACGATGGATGTGGTG
	OsAP2-39-p3	-985	-1173	189	CCTCCCTCCCGTCACATCAC	GCCTTTGTTATCCCCACCTC
	OsAP2-39-p4	-855	-1004	150	GAGGTGGGGATAACAAAGGC	CTTCCCATAATTCCGTCCAC
	OsAP2-39-p5	-735	-874	140	GTGGACGGAATTATGGGAAG	ATTTTCGCGTCAGGTAGGCG
	OsAP2-39-p6	-136	-259	124	GATTAACGACGGGACAAACG	GGGAGGAGGAGGTGGTATTAAT
	Probe sequences of GCC box from the 2 ERF repressor promoters
	OsERF3				GAAAAGCGCTCGCCTAATTTTAATGCCGCC TCGCTAAAGACGAGGGGCGGCGGCAAGGAG
	OsAP2-39				CGCGCGACACCACCATTCGCTTCGCCGCCTACCTGACGCGAAAAT
	Probe sequences of GCC box and DRE cis elements
	DRE				TTCATGGCCGACCTGCTTTCATGGCCGACCTGCT TTCATGGCCGACCTGCTTTCATGGCCGACCTGCT
	GCC box				TAGTAAGCCGCCCACCGTAGTAAGCCGCCCACCG TAGTAAGCCGCCCACCGTAGTAAGCCGCCCACCG
	QPCR Primer
	OsActin1				CATTGGTGCTGAGCGTTTCC	AGAAACAAGCAGGAGGACGG
	OsERF3				CAGCAATAGCACGGTAGACA	AGGAGTCGGAGTCACTTTGT
	OsAP2-39				ATCTGAGCCTCGGGATGT	CACCACGGATGACGACGA
	GSK				CGATCGGTTTGTCAAGATTGTA	GAATAGCCTCTCGATCCATGTC
	DST				ATCCAAGAAGGCAAGGTCAATC	ACACACGAGGAGGAATTGGAA
	Os11g01790				TGATTGATTGATAACAGTCGCTTT	CGTACTCCATTAAGGAAGGAAGAA
	Os09g38550				GCAATAGGGGATATGGAATTGA	TGTGAACAAAGTCCACCACTTC
	ABI5				CAGGTGGACGACCTTAGCTACT	GAAAACAGCAAACACCAAAACA
	Os05g06670				AAAGCATAGGAATTGCTGGTTAAA	TCAACTTAGGCACTACACCATCAT
	Os02g42380				TTGTTCTTGGGACAGTTCTTGA	AACAAGTGGCAAACACACAAAC
	Os02g51280				TTTGTTGGTTTCCTTCCACTCT	ACCCATAAGCACAAGTTCAGGT
	Os10g25170				GTCTCAAACCCAATCAAACTCC	CGTCGTACTCGTCTACCTCCTC
	OsACS2				ACCGTACATGTAGCTTGGCTTT	TTAACGCCTTAATCCGATCATT
	OsACS6				CCAGGTACTCCACAGAGAATCC	ACGATTGCTCCTACTGGTTGTT
	OsACO2				TCAATGGCTACCACGTTAGATG	GATGTGACAGCCAAGAATTTCA
	OsACO3				CATCGCCACCGCTTGATA	GCCCGTTACACACACTTGAG
	Os11g12300				CCAAGGCTGTTCTAGCAAAACT	ATATCTGCTGTGCCCAAATCTT
	Os06g50950				ACCAGGAATGAACGTACACACA	CCAAATCGTGAAATCCTCAAAT
	Os09g35030				TTCGGTAATGTGATGGAACAAG	ACGAACATCATTGACAAAACCA
	Os01g44220				TTTTGATGCATGAGTTGGATTC	AGAGTTCCCATTCCAAAACAAA
	Os11g02440				GGAATCTGTCCCTGTACTGCTC	AGACTGAAGACTGCACACCAAA
	Os07g37230				TTATGATTGCTCATGAGGGTTG	GTACTTGCACAAACTGCCAGAG
	Os01g08020				TGTCACATTGTGCATGGAGTAA	ATGAAGTGCTACTCCCCACATC
	Os01g31870				ACCGTCCATGTGATTCTTCTCT	TCTATGGCGTGGAAGAGAATTT
	Os03g62200				CTGTCACCTGATGAAAACCTCA	TGAATCTGCAAAGTGCAATACC
	Os04g39010				GGTGAGGGAAACTGTTCGATTA	TTTTGCTGCATTATTCAACCAC
	Os10g22560				TTTTCAGAAGACCAAGACAGCA	TTGCACCTAAGGAATTTTTCGT
	Os06g01250				GATCCTGATCCATCCATTTGTT	TCCAAGGATAAGGGTTGCTAAA
	Os06g19070				GAAGCTCATACCCCTCATCATC	GAGATAACACCACCCCACACTT
	Os04g56400				CCACACTTGATCTGGGTCTGTA	TCCAATAGTGACGTTTTCATCG
	Os07g48040				GGAATTGAATACTCCATCCGTTT	TTTTAGCACATGTTTGACATTCG
	Os08g29170				ATCGTCTGTCCTCGTTCAAAAT	GCTGTGTTGAGTGTTGAGGAAG
	Os02g48770				ACATAAGCCACATCCAGCTCTT	GACAGGGTACTTGGTCTTCACC
	Os02g04170				AACCAGCCTGCTATTTGACAAT	ATCAGGTGATTGAGTTGGGAGT
	Os07g49310				GTGTGGAGATATGGAGGTCACA	ATATGGCCTTGTCCAAATTGTC
	Os03g15660				GCCTAGGAAATCGATCGTGA	GAACTGAAGCCATGGACCAA
	Os02g54050				GCCATGCCTACGACTTCTTG	GTCAAAGCTCCAAAGCGAAG
	Os06g11940				GAGATCTGCGCGAGGTGTAT	ACGCATGGCTTCCTATCACT
	Os06g09810				CATTGTTGTTCCAGCTCAGG	CTAGGCATCGAAGCTCCAAC
	Os06g09790				CTCAGGTGGAGGAGAAGACG	ATGTCGCCTTCGACGTTATC
	Os06g09760				ATGGCTGGGATCCTACGACT	AGAGCTGCTTCTTCCTGTGC
	Os06g10780				TCGACGTGGACTACAGCTTG	TGCATGGCCATTTCTGATTA
	Os02g52880				GCCCTACTCGTCTCCTTCCT	ACATGTTTGGCCTGTTCCTC
